# Supplementary material for: Sequential actions of EOMES and T-BET promote stepwise maturation of natural killer cells
Source: Nat Commun. 2021 Sep 14;12:5446. doi: 10.1038/s41467-021-25758-2 (PMC8440589; doi:10.1038/s41467-021-25758-2)
Supplement: Supplementary file 4 — Supplementary Data 1 [file 41467_2021_25758_MOESM4_ESM.xlsx]

## Sheet: Feuil1
Supplementary Data 1: Genes differentially expressed in Tbx21-/-, or NK-Eomes-/- immature or mature NK cells compared to controls
Ensembl Gene ID	Gene name	Description	Log2 FC CD27-, WT vs Eomes KO	Adj p-value CD27-, WT vs Eomes KO	Log2 FC, CD11b-, WT vs Eomes KO	Adj p-value, CD27-, WT vs Eomes KO	Log2 FC CD27-, WT vs Tbet KO	Ad p-value CD27-, WT vs Tbet KO	Log2 FC CD11b-, WT vs Tbet KO	Adj p-value, CD11b-, WT vs Tbet KO	comment
ENSMUSG00000046213	Cym	chymosin	2.09135	4.37728e-09	2.10309	1.49336e-06	3.61868	1.55244e-29	1.52569	0.000434768	significant in all 4 comparisons
ENSMUSG00000003882	Il7r	interleukin 7 receptor	-1.8258	0.0065468	-1.73343	0.0177382	-2.55049	1.6032e-07	0.299636	0.815128	significant in 3 out of 4
ENSMUSG00000031024	St5	suppression of tumorigenicity 5	1.59262	0.000613805	1.421	0.0301877	1.82127	4.38574e-06	0.424174	0.705725
ENSMUSG00000050335	Lgals3	lectin, galactose binding, soluble 3	-1.19331	0.0360262	-1.73387	0.000352992	-1.73279	6.76829e-06	-0.311578	0.760434
ENSMUSG00000090124	Ugt1a7c	UDP glucuronosyltransferase 1 family, polypeptide A7C	1.25422	0.00336778	2.58229	6.90808e-13	1.29538	0.00021435	-0.197397	0.818853
ENSMUSG00000044258	Ctla2a	cytotoxic T lymphocyte-associated protein 2 alpha	1.99238	2.141e-06	1.44511	0.0111924	-1.26759	0.0035576	0.222796	0.829367
ENSMUSG00000024675	Ms4a4c	membrane-spanning 4-domains, subfamily A, member 4C	1.09401	0.0356609	-0.412061	0.999996	-3.26502	1.54058e-26	-1.79673	1.20723e-06
ENSMUSG00000022225	Cma1	chymase 1, mast cell	0.0105752	0.999927	3.412	2.18337e-10	4.24716	3.54535e-23	2.24163	0.000180486
ENSMUSG00000045087	S1pr5	sphingosine-1-phosphate receptor 5	-0.494094	0.991881	1.8606	3.30042e-06	2.39686	2.906e-14	2.27188	1.54378e-11
ENSMUSG00000061451	Tmem151a	transmembrane protein 151A	0.454553	0.999927	2.77917	0.000716957	2.64989	3.16002e-05	2.45806	0.006746
ENSMUSG00000078763	Slfn1	schlafen 1	0.421293	0.999927	-1.63261	0.0276623	-3.86894	7.51893e-17	-1.47972	0.130626	regulated by both Tbet and Eomes in at lest one subset
ENSMUSG00000020649	Rrm2	ribonucleotide reductase M2	-1.80533	0.0036407	-0.45918	0.999996	-3.19682	3.25919e-12	-0.140296	0.917932
ENSMUSG00000033024	Klra9	killer cell lectin-like receptor subfamily A, member 9	0.361894	0.999802	1.6098	1.57623e-08	1.59456	1.33353e-11	0.0472652	0.948077
ENSMUSG00000024401	Tnf	tumor necrosis factor	-2.58874	0.000116795	-0.731205	0.999996	-3.66706	1.57801e-10	-0.00123071	0.999306
ENSMUSG00000027715	Ccna2	cyclin A2	-1.87881	0.0164281	-0.288659	0.999996	-3.43427	1.84264e-10	-0.287296	0.851122
ENSMUSG00000020914	Top2a	topoisomerase (DNA) II alpha	-1.71656	0.0271846	-0.551098	0.999996	-3.19566	5.46128e-10	-0.110098	0.943935
ENSMUSG00000017716	Birc5	baculoviral IAP repeat-containing 5	-1.97419	0.0092197	-0.678124	0.999996	-3.19025	5.19061e-09	-0.517609	0.731372
ENSMUSG00000025936	Gm4956	predicted gene 4956	1.44053	0.000128048	0.755781	0.672204	1.85067	5.52883e-09	0.278988	0.753115
ENSMUSG00000030336	Cd27	CD27 antigen	1.58466	0.000232125	-0.0507801	0.999996	-2.04506	5.73717e-09	-0.00446419	0.995844
ENSMUSG00000017754	Pltp	phospholipid transfer protein	-2.18399	0.0271846	0.178577	0.999996	-3.66022	3.17743e-08	-1.98404	0.173493
ENSMUSG00000030156	Cd69	CD69 antigen	1.19646	0.0089314	-0.00783943	0.999996	-1.80327	5.25932e-08	-0.573895	0.565609
ENSMUSG00000030677	Kif22	kinesin family member 22	-1.95367	0.000413406	-0.667769	0.999996	-2.17275	2.7211e-06	-0.184158	0.883497
ENSMUSG00000053166	Cdh22	cadherin 22	1.06748	0.734463	2.62963	0.00182202	2.77898	5.72145e-06	0.419831	0.800963
ENSMUSG00000032135	Mcam	melanoma cell adhesion molecule	1.3777	0.27105	3.14971	2.91762e-06	2.58384	1.3093e-05	1.32969	0.402948
ENSMUSG00000050232	Cxcr3	chemokine (C-X-C motif) receptor 3	1.86924	0.000264321	-0.573688	0.999996	-1.86735	3.11525e-05	0.0917807	0.942187
ENSMUSG00000104340	Gm10522	predicted gene 10522	0.46219	0.999927	1.98345	0.00482378	2.02706	3.23979e-05	1.58012	0.130626
ENSMUSG00000049103	Ccr2	chemokine (C-C motif) receptor 2	0.491734	0.999927	1.55082	0.00114405	-1.53273	3.52777e-05	0.107839	0.913401
ENSMUSG00000084320	Gm14125	predicted gene 14125	0.980664	0.125958	2.42474	1.01126e-08	1.53906	4.52815e-05	0.379294	0.714183
ENSMUSG00000053702	Nebl	nebulette	-1.42899	0.0269457	-0.992637	0.720287	-1.87829	5.00498e-05	0.55232	0.664065
ENSMUSG00000029455	Aldh2	aldehyde dehydrogenase 2, mitochondrial	0.0190326	0.999927	1.17686	0.0158898	1.31253	8.07531e-05	-0.11572	0.894524
ENSMUSG00000068129	Cst7	cystatin F (leukocystatin)	-0.0460877	0.999927	0.737736	0.0474684	0.891672	8.78205e-05	-0.252062	0.680646
ENSMUSG00000037202	Prf1	perforin 1 (pore forming protein)	0.159219	0.999927	1.68392	1.20664e-08	1.07691	9.0535e-05	-0.0598341	0.938132
ENSMUSG00000021403	Serpinb9b	serine (or cysteine) peptidase inhibitor, clade B, member 9b	0.558509	0.999927	2.90276	5.68037e-10	1.67656	0.000114472	0.921387	0.43947
ENSMUSG00000079298	Klrb1b	killer cell lectin-like receptor subfamily B member 1B	-0.438545	0.999927	-1.42579	0.00107503	1.29153	0.00021435	0.911889	0.224935
ENSMUSG00000030867	Plk1	polo like kinase 1	-3.65194	1.61525e-07	-0.164813	0.999996	-2.33536	0.000623881	-0.629711	0.717466
ENSMUSG00000022033	Pbk	PDZ binding kinase	-2.44628	0.0344512	-0.268551	0.999996	-2.87238	0.000649271	0.0675759	0.974724
ENSMUSG00000076490	Trbc1	T cell receptor beta, constant region 1	0.658726	0.0458691	0.103717	0.999996	-0.757122	0.00147803	-0.143247	0.803183
ENSMUSG00000051339	2900026A02Rik	RIKEN cDNA 2900026A02 gene	-1.61473	0.0485612	-1.16538	0.720287	-1.79356	0.00261504	-1.31773	0.322727
ENSMUSG00000027469	Tpx2	TPX2, microtubule-associated	-2.25562	0.00357385	-0.202094	0.999996	-1.94997	0.00452755	-0.229227	0.890528
ENSMUSG00000038252	Ncapd2	non-SMC condensin I complex, subunit D2	-1.28521	0.00989271	-0.369002	0.999996	-1.17363	0.00569303	-0.513085	0.61685
ENSMUSG00000079227	Ccr5	chemokine (C-C motif) receptor 5	0.263642	0.999927	0.956104	0.0169949	-0.798255	0.00832668	-0.102837	0.885549
ENSMUSG00000001555	Fkbp10	FK506 binding protein 10	0.142031	0.999927	2.60807	0.00182202	1.87354	0.0115956	-0.0509596	0.976304
ENSMUSG00000050957	Insl6	insulin-like 6	-1.51141	0.00330805	0.521616	0.999996	1.21887	0.012127	-0.0639196	0.957199
ENSMUSG00000020092	Pald1	phosphatase domain containing, paladin 1	-0.288185	0.999927	1.84471	8.63459e-05	1.10982	0.0125121	-0.229221	0.821384
ENSMUSG00000027525	Phactr3	phosphatase and actin regulator 3	0.771858	0.917415	2.88223	3.17782e-07	1.43281	0.0155315	0.494763	0.717921
ENSMUSG00000001082	Mfsd10	major facilitator superfamily domain containing 10	-0.814809	0.0304153	-0.277544	0.999996	-0.727874	0.0181127	-0.67796	0.267166
ENSMUSG00000064023	Klk8	kallikrein related-peptidase 8	-1.99514	0.0235422	-1.16979	0.999996	-1.78622	0.0202438	0.292145	0.859648
ENSMUSG00000071552	Tigit	T cell immunoreceptor with Ig and ITIM domains	1.83338	0.000347692	1.15288	0.31335	-1.1953	0.0205546	-1.08197	0.297819
ENSMUSG00000051354	Samd3	sterile alpha motif domain containing 3	-0.109656	0.999927	0.603561	0.0160535	0.45503	0.0210742	0.332471	0.472331
ENSMUSG00000023132	Gzma	granzyme A	-0.645945	0.905898	3.39206	2.68391e-15	1.09916	0.0292698	0.497667	0.666839
ENSMUSG00000026656	Fcgr2b	Fc receptor, IgG, low affinity IIb	0.152417	0.999927	1.43911	0.0294875	1.05982	0.0345408	1.25087	0.153141
ENSMUSG00000001020	S100a4	S100 calcium binding protein A4	-1.35829	0.229035	-3.33719	4.63854e-08	-1.4009	0.0460044	-0.558761	0.717643
ENSMUSG00000079186	Gzmc	granzyme C	-1.12137	0.965424	-2.8664	0.00233133	-1.47535	0.161071	-2.78024	0.00943407
ENSMUSG00000021950	Anxa8	annexin A8	-2.06187	0.00234022	-1.83283	0.0444876	-1.12061	0.14148	-1.11212	0.494366	regulated only by Eomes in both subsets
ENSMUSG00000026399	Cd55	CD55 molecule, decay accelerating factor for complement	2.43355	4.37728e-09	1.60383	0.00241941	-0.755887	0.181441	-0.494916	0.652302
ENSMUSG00000074874	Ctla2b	cytotoxic T lymphocyte-associated protein 2 beta	1.21801	0.00330805	1.18656	0.0050133	-0.590015	0.191767	-0.144433	0.858349
ENSMUSG00000005696	Sh2d1a	SH2 domain containing 1A	0.925521	0.0249794	0.985733	0.0335183	-0.536667	0.202112	-0.194329	0.798645
ENSMUSG00000085079	Khdc1b	KH domain containing 1B	2.44638	1.71572e-05	2.73319	1.48705e-05	0.944602	0.216204	0.340398	0.803183
ENSMUSG00000032446	Eomes	eomesodermin	1.67652	6.98714e-08	1.75155	1.97779e-07	-0.449214	0.367299	-0.154312	0.848036
ENSMUSG00000067750	Khdc1a	KH domain containing 1A	2.66155	3.78434e-05	4.04913	2.18337e-10	-0.767474	0.45554	0.398037	0.794697
ENSMUSG00000012123	Crybg2	crystallin beta-gamma domain containing 2	-2.37758	0.00344169	-2.56799	0.00228355	-0.772504	0.529803	1.06623	0.568104
ENSMUSG00000108090	Gm6637	predicted gene 6637	1.05446	0.00221115	1.18623	0.00143741	0.319732	0.554168	0.249028	0.738525
ENSMUSG00000020486	2004-09-01	septin 4	1.26257	1.50983e-05	0.931854	0.0269006	0.286202	0.583977	-0.76284	0.173493
ENSMUSG00000056174	Col8a2	collagen, type VIII, alpha 2	2.42513	0.0360262	2.85149	0.00793874	0.122954	0.95584	1.28899	0.570235
ENSMUSG00000030247	Kcnj8	potassium inwardly-rectifying channel, subfamily J, member 8	-0.857509	0.570452	-0.851441	0.999996	4.97512	5.43271e-37	3.35968	6.18243e-14	regulated only by tbet in both subsets
ENSMUSG00000001444	Tbx21	T-box 21	-0.344059	0.999927	-0.0686862	0.999996	4.44495	9.90699e-27	4.02885	9.35916e-21
ENSMUSG00000042385	Gzmk	granzyme K	0.645409	0.999927	2.55651	0.0236495	-1.87263	0.0513444	1.47466	0.49721	regulated only by eomesin immature NK
ENSMUSG00000059901	Adamts14	a disintegrin-like and metallopeptidase (reprolysin type) with thrombospondin type 1 motif, 14	0.367173	0.999927	1.34885	0.000531323	0.705737	0.0704989	0.200477	0.802599
ENSMUSG00000050241	Klre1	killer cell lectin-like receptor family E member 1	0.0920663	0.999927	1.22924	2.06438e-05	0.553394	0.0799278	0.170811	0.790577
ENSMUSG00000047419	Cmya5	cardiomyopathy associated 5	0.503352	0.999927	2.01618	0.000164889	-1.00009	0.0833479	0.0181967	0.987237
ENSMUSG00000039208	Metrnl	meteorin, glial cell differentiation regulator-like	0.961531	0.33027	1.86464	0.00191812	0.950302	0.0884572	0.107692	0.927841
ENSMUSG00000029810	Tmem176b	transmembrane protein 176B	-1.62038	0.158149	-2.33002	0.00626128	-1.35369	0.122114	-0.239936	0.886867
ENSMUSG00000000817	Fasl	Fas ligand (TNF superfamily, member 6)	0.391561	0.667726	1.33295	2.92312e-08	0.452411	0.123052	-0.181189	0.752787
ENSMUSG00000036306	Lzts1	leucine zipper, putative tumor suppressor 1	0.793488	0.997191	2.47541	0.000531323	1.16074	0.127021	0.454279	0.755981
ENSMUSG00000030306	Tmtc1	transmembrane and tetratricopeptide repeat containing 1	-0.467527	0.999927	2.47758	0.00107503	1.17213	0.139166	1.44729	0.298475
ENSMUSG00000097636	Mirt1	myocardial infarction associated transcript 1	0.295826	0.999927	0.910657	0.0197106	-0.501417	0.162586	0.349733	0.61685
ENSMUSG00000038515	Grtp1	GH regulated TBC protein 1	0.99787	0.942617	2.11603	0.0420757	-1.27701	0.169747	-0.726356	0.681263
ENSMUSG00000026581	Sell	selectin, lymphocyte	0.443756	0.45968	0.928884	0.00094985	-0.395617	0.208971	-0.436768	0.468052
ENSMUSG00000029802	Abcg2	ATP binding cassette subfamily G member 2 (Junior blood group)	0.640183	0.5723	1.36718	0.00191812	0.585956	0.242886	-0.174047	0.845176
ENSMUSG00000005501	Usp40	ubiquitin specific peptidase 40	0.0462294	0.999927	1.31864	0.000864104	0.52134	0.273228	-0.00186186	0.997973
ENSMUSG00000029168	Dpysl5	dihydropyrimidinase-like 5	1.11127	0.905214	2.5092	0.0121579	-1.17944	0.286616	0.22991	0.903843
ENSMUSG00000030786	Itgam	integrin alpha M	-0.00303744	0.999927	1.69939	4.39915e-05	0.472392	0.321443	0.203291	0.808836
ENSMUSG00000001025	S100a6	S100 calcium binding protein A6 (calcyclin)	-1.18417	0.0820736	-1.8023	0.00110635	-0.670125	0.330593	-0.763569	0.535192
ENSMUSG00000039005	Tlr4	toll-like receptor 4	0.22905	0.999927	1.75918	0.00355833	-0.631674	0.405453	0.164564	0.891308
ENSMUSG00000087066	Gm15518	predicted gene 15518	0.398415	0.999927	2.77345	1.74756e-05	-0.773082	0.419653	0.173686	0.905989
ENSMUSG00000047798	Cd300lf	CD300 molecule like family member F	1.0287	0.630946	2.64425	7.08008e-05	-0.771022	0.421561	-0.155433	0.918222
ENSMUSG00000039450	Dcxr	dicarbonyl L-xylulose reductase	0.0237512	0.999927	1.21662	0.0237239	0.475523	0.428639	-0.763031	0.412551
ENSMUSG00000048921	Zfp689	zinc finger protein 689	-0.184117	0.999927	-1.53644	0.0256923	0.599429	0.437923	0.190677	0.871431
ENSMUSG00000041773	Enc1	ectodermal-neural cortex 1	0.847592	0.5723	1.56713	0.0196293	0.565674	0.477981	0.337669	0.770617
ENSMUSG00000052736	Klrc2	killer cell lectin-like receptor subfamily C, member 2	-0.0694485	0.999927	1.14751	0.000108396	0.305589	0.488737	0.534432	0.412551
ENSMUSG00000032841	Prr5l	proline rich 5 like	0.573668	0.28639	0.919773	0.0122976	-0.312845	0.492736	-0.0767342	0.908963
ENSMUSG00000079852	Klra4	killer cell lectin-like receptor, subfamily A, member 4	0.00599532	0.999927	1.1959	0.00094985	-0.346362	0.497011	-0.101284	0.89334
ENSMUSG00000030114	Klrg1	killer cell lectin-like receptor subfamily G, member 1	-0.296964	0.999927	2.07114	0.00777445	0.649227	0.530206	-0.366315	0.802166
ENSMUSG00000089727	Klra8	killer cell lectin-like receptor, subfamily A, member 8	0.0724407	0.999927	1.64788	9.50993e-10	-0.284833	0.549808	-0.266481	0.699263
ENSMUSG00000003559	As3mt	arsenic (+3 oxidation state) methyltransferase	-0.0720232	0.999927	1.70272	3.94595e-07	0.322383	0.581393	0.304683	0.710454
ENSMUSG00000004508	Gab2	growth factor receptor bound protein 2-associated protein 2	-0.0318026	0.999927	1.93953	0.0420757	0.6043	0.594766	0.659082	0.680347
ENSMUSG00000030103	Bhlhe40	basic helix-loop-helix family, member e40	-0.219099	0.999927	0.956667	0.0461077	0.292903	0.610092	0.0520378	0.950207
ENSMUSG00000029092	D5Ertd615e	DNA segment, Chr 5, ERATO Doi 615, expressed	1.43556	0.496057	2.46086	0.0257287	-0.564329	0.708126	0.77631	0.695551
ENSMUSG00000083563	Gm13340	predicted gene 13340	-0.886534	0.999927	2.6165	0.018387	-0.580925	0.741188	0.590102	0.772078
ENSMUSG00000003452	Bicd1	BICD cargo adaptor 1	0.138401	0.999927	1.4298	0.0322865	-0.298877	0.753844	-0.0562001	0.96413
ENSMUSG00000072721	Klra14-ps	killer cell lectin-like receptor subfamily A, member 14, pseudogene	0.249052	0.999927	1.16274	0.00079535	0.189146	0.755095	-0.108025	0.879957
ENSMUSG00000031373	Car5b	carbonic anhydrase 5b, mitochondrial	-0.0125238	0.999927	1.0557	0.0169949	-0.198269	0.760293	-0.509023	0.542123
ENSMUSG00000091971	Hspa1a	heat shock protein 1A	0.893321	0.999927	2.67146	0.0468042	0.583933	0.774628	0.378276	0.87353
ENSMUSG00000086952	Gm12596	predicted gene 12596	1.07293	0.078298	1.51985	0.0033943	0.249174	0.777177	-0.262767	0.788887
ENSMUSG00000097779	4833407H14Rik	RIKEN cDNA 4833407H14 gene	0.445867	0.999927	1.51886	0.047905	0.28803	0.77863	-0.0672909	0.958154
ENSMUSG00000026308	Klhl30	kelch-like 30	0.386675	0.999927	1.76424	8.63459e-05	-0.218445	0.800383	-0.4612	0.651869
ENSMUSG00000037940	Inpp4b	inositol polyphosphate-4-phosphatase, type II	-0.721876	0.965424	-1.79617	0.00634239	-0.178165	0.891657	0.420592	0.738722
ENSMUSG00000087028	Gm13387	predicted gene 13387	1.45583	0.23131	2.47846	0.00392528	-0.200103	0.896292	1.04491	0.565609
ENSMUSG00000022744	Cldnd1	claudin domain containing 1	-0.556254	0.921885	-1.19122	0.0470292	0.0831471	0.930697	0.924599	0.286228
ENSMUSG00000037999	Arap2	ArfGAP with RhoGAP domain, ankyrin repeat and PH domain 2	0.129269	0.999927	1.36013	1.74756e-05	0.0441374	0.951924	-0.116041	0.871055
ENSMUSG00000023243	Kcnk5	potassium channel, subfamily K, member 5	0.65488	0.739745	1.56931	0.00133687	0.0487068	0.960718	0.15192	0.879475
ENSMUSG00000056737	Capg	capping protein (actin filament), gelsolin-like	-1.67573	4.84997e-06	-0.378101	0.999996	-0.828095	0.0589184	-0.265709	0.771212	regulated only by eomes, in mature NK
ENSMUSG00000030413	Pglyrp1	peptidoglycan recognition protein 1	1.14775	0.00119741	-0.339403	0.999996	-0.66363	0.0834163	-0.390735	0.627246
ENSMUSG00000025647	Shisa5	shisa family member 5	0.991597	0.00589067	0.429231	0.999996	-0.629165	0.0901083	-0.300129	0.703772
ENSMUSG00000054342	Kcnn4	potassium intermediate/small conductance calcium-activated channel, subfamily N, member 4	-1.51006	0.00705184	-0.414371	0.999996	-0.925167	0.115106	0.304812	0.789372
ENSMUSG00000070504	Fcrl6	Fc receptor-like 6	2.95611	0.00186906	1.67882	0.624968	1.61493	0.116944	0.380182	0.851768
ENSMUSG00000105826	Gm42141	predicted gene, 42141	1.02098	0.0216627	0.230319	0.999996	-0.663313	0.118134	0.0110328	0.989333
ENSMUSG00000043873	Chil5	chitinase-like 5	2.35754	0.0116399	-0.67845	0.999996	-1.32302	0.181447	0.641315	0.732183
ENSMUSG00000023015	Racgap1	Rac GTPase-activating protein 1	-1.25021	0.000705865	0.0417767	0.999996	-0.596045	0.190088	-0.358569	0.680604
ENSMUSG00000042351	Grap2	GRB2-related adaptor protein 2	-0.860192	0.0485612	-0.2182	0.999996	-0.528675	0.211663	0.202146	0.791677
ENSMUSG00000032436	Cmtm7	CKLF-like MARVEL transmembrane domain containing 7	1.56402	1.1902e-05	0.4618	0.999996	-0.592654	0.218984	0.275693	0.746969
ENSMUSG00000038605	Samd10	sterile alpha motif domain containing 10	1.17856	0.0449629	0.3417	0.999996	-0.687454	0.249324	-0.423708	0.695629
ENSMUSG00000019122	Ccl9	chemokine (C-C motif) ligand 9	-3.802	1.61525e-07	0.715884	0.999996	-1.24402	0.251011	0.464697	0.811435
ENSMUSG00000025810	Nrp1	neuropilin 1	-2.52195	0.000613805	-0.905058	0.999996	-1.06899	0.273353	0.195386	0.908657
ENSMUSG00000003526	Prodh	proline dehydrogenase	1.6249	0.0217059	0.878335	0.999996	-0.814573	0.312315	-0.307931	0.814452
ENSMUSG00000042082	Arsb	arylsulfatase B	0.923301	0.0428488	0.82735	0.31335	0.481268	0.335055	-0.394028	0.646089
ENSMUSG00000028973	Abcb8	ATP-binding cassette, sub-family B (MDR/TAP), member 8	-1.32758	0.0477549	-0.0836542	0.999996	-0.646475	0.382782	-0.766931	0.550063
ENSMUSG00000031428	Zcchc18	zinc finger, CCHC domain containing 18	0.847068	0.0356609	0.235349	0.999996	-0.39554	0.403045	-0.514341	0.512488
ENSMUSG00000020589	Fam49a	family with sequence similarity 49, member A	-0.864064	0.0353169	0.164274	0.999996	0.386827	0.437274	0.188411	0.801513
ENSMUSG00000001270	Ckb	creatine kinase, brain	-2.35687	0.0214802	-0.899308	0.999996	-0.956229	0.437962	1.72878	0.292815
ENSMUSG00000032122	Slc37a2	solute carrier family 37 (glycerol-3-phosphate transporter), member 2	1.55999	0.00989271	1.48097	0.0571126	0.614124	0.453317	0.428575	0.72839
ENSMUSG00000035042	Ccl5	chemokine (C-C motif) ligand 5	-1.34025	0.0485612	0.639179	0.999996	0.58294	0.480371	0.400505	0.738722
ENSMUSG00000032192	Gnb5	guanine nucleotide binding protein (G protein), beta 5	-1.96211	0.00481481	1.52674	0.179605	-0.658812	0.502607	-0.458498	0.745403
ENSMUSG00000047090	Tmem198b	transmembrane protein 198b	-2.73762	0.00453972	-0.364671	0.999996	0.882045	0.530269	0.496263	0.798969
ENSMUSG00000056216	Cebpg	CCAAT/enhancer binding protein (C/EBP), gamma	1.10564	0.00895603	0.0108871	0.999996	0.373545	0.544537	-0.594881	0.519656
ENSMUSG00000044867	Gimap1os	GTPase, IMAP family member 1, opposite strand	0.885955	0.0238249	0.158662	0.999996	-0.311106	0.55567	-0.205678	0.771212
ENSMUSG00000005824	Tnfsf14	tumor necrosis factor (ligand) superfamily, member 14	1.9287	5.66374e-06	-0.622568	0.999996	-0.443269	0.563255	-0.15464	0.884099
ENSMUSG00000032420	Nt5e	5' nucleotidase, ecto	-2.01395	0.0271846	-0.232702	0.999996	-0.709691	0.570441	-0.533788	0.752719
ENSMUSG00000032018	Sc5d	sterol-C5-desaturase	0.837585	0.0389026	0.0443438	0.999996	-0.29661	0.581393	0.0506269	0.948041
ENSMUSG00000025577	Cbx2	chromobox 2	-2.29286	0.0116399	-0.430477	0.999996	-0.67557	0.611837	0.00933926	0.995115
ENSMUSG00000021608	Lpcat1	lysophosphatidylcholine acyltransferase 1	1.49417	0.0188365	-0.0510759	0.999996	-0.404232	0.677684	0.456774	0.716729
ENSMUSG00000049410	Zfp683	zinc finger protein 683	-3.34903	0.000413805	-2.38952	0.0882986	-0.707575	0.694789	1.27653	0.574952
ENSMUSG00000051220	Ercc6l	excision repair cross-complementing rodent repair deficiency complementation group 6 like	-1.86875	0.0325657	-0.759391	0.999996	0.504833	0.699766	0.580842	0.721168
ENSMUSG00000076613	Ighg2b	immunoglobulin heavy constant gamma 2B	2.76287	0.0281485	0.583047	0.999996	-0.745881	0.703144	0.591129	0.802745
ENSMUSG00000036188	Ankmy2	ankyrin repeat and MYND domain containing 2	-1.19195	0.00428925	0.166986	0.999996	0.271052	0.709036	-0.330561	0.714601
ENSMUSG00000021678	F2rl1	coagulation factor II (thrombin) receptor-like 1	1.77165	0.000613805	-0.161832	0.999996	-0.329167	0.725925	-0.396756	0.726531
ENSMUSG00000021703	Serinc5	serine incorporator 5	-1.74156	0.000245028	0.426537	0.999996	0.318687	0.725925	0.0148331	0.989213
ENSMUSG00000069255	Dusp22	dual specificity phosphatase 22	1.1376	0.00705184	0.618999	0.999996	-0.251939	0.730048	-0.516457	0.573447
ENSMUSG00000033767	Tmem131l	transmembrane 131 like	-0.857115	0.0356609	-0.57419	0.936852	-0.212345	0.735988	-0.0850926	0.910073
ENSMUSG00000024993	Fam45a	family with sequence similarity 45, member A	-0.762768	0.0424364	-0.0012385	0.999996	0.185936	0.743872	-0.204722	0.758066
ENSMUSG00000038352	Arl5c	ADP-ribosylation factor-like 5C	2.7623	1.26141e-07	0.964004	0.995501	-0.351077	0.752404	1.37439	0.186189
ENSMUSG00000028459	Cd72	CD72 antigen	1.46862	3.61134e-05	0.686771	0.847375	-0.23228	0.753032	-0.226731	0.790939
ENSMUSG00000076612	Ighg2c	immunoglobulin heavy constant gamma 2C	3.68958	0.000413805	-0.124016	0.999996	-0.540134	0.801615	-0.416446	0.865445
ENSMUSG00000049313	Sorl1	sortilin-related receptor, LDLR class A repeats-containing	1.0713	0.00337767	0.410725	0.999996	-0.168809	0.807749	-0.250656	0.745309
ENSMUSG00000085603	Gm11346	predicted gene 11346	0.935317	0.0485612	-0.432831	0.999996	-0.173839	0.817836	-0.173741	0.836178
ENSMUSG00000030173	Klra5	killer cell lectin-like receptor, subfamily A, member 5	-2.40461	5.19125e-07	-0.240165	0.999996	-0.240425	0.830557	-0.663111	0.607754
ENSMUSG00000026701	Prdx6	peroxiredoxin 6	-0.794595	0.0065468	-0.318223	0.999996	-0.101701	0.853688	0.130469	0.828101
ENSMUSG00000020077	Srgn	serglycin	-0.867812	0.0065468	-0.526781	0.866888	-0.106	0.861492	-0.267576	0.699263
ENSMUSG00000054499	Dedd2	death effector domain-containing DNA binding protein 2	0.926599	0.0164281	0.115698	0.999996	0.114675	0.868665	-0.347383	0.658473
ENSMUSG00000079056	Kcnip3	Kv channel interacting protein 3, calsenilin	1.19946	0.00974774	1.04554	0.145937	0.125137	0.889529	0.0953799	0.922982
ENSMUSG00000032300	1700017B05Rik	RIKEN cDNA 1700017B05 gene	-2.35626	0.00481481	-1.62493	0.413939	0.210574	0.902442	0.438382	0.8023
ENSMUSG00000056735	A930024E05Rik	RIKEN cDNA A930024E05 gene	1.4027	0.00989271	0.616558	0.999996	-0.0963513	0.927963	-0.361967	0.73634
ENSMUSG00000046550	Spin2c	spindlin family, member 2C	2.12145	8.15912e-08	0.920047	0.458808	0.0842378	0.931703	-0.332343	0.733327
ENSMUSG00000029111	Nelfa	negative elongation factor complex member A, Whsc2	-0.943313	0.00428925	-0.165179	0.999996	-0.0485171	0.945797	-0.153288	0.821864
ENSMUSG00000022360	Atad2	ATPase family, AAA domain containing 2	-1.01392	0.0269457	-0.5903	0.999996	0.05626	0.949703	0.0750064	0.934721
ENSMUSG00000001054	Rmnd5b	required for meiotic nuclear division 5 homolog B	-0.840506	0.0271846	-0.52223	0.999996	-0.0317144	0.964357	-0.296894	0.690316
ENSMUSG00000021886	Gpr65	G-protein coupled receptor 65	0.938171	0.00336778	-0.00771412	0.999996	0.0204425	0.974837	-0.174003	0.795125
ENSMUSG00000026489	Coq8a	coenzyme Q8A	-1.84134	0.0217059	0.385557	0.999996	0.00238984	0.999254	-0.417174	0.778458
ENSMUSG00000027665	Pik3ca	phosphatidylinositol-4,5-bisphosphate 3-kinase catalytic subunit alpha	0.143021	0.999927	0.133024	0.999996	0.374575	0.437923	1.0884	0.00385061	regulated only by Tbet, immature
ENSMUSG00000001700	Gramd3	GRAM domain containing 3	-0.119206	0.999927	-1.16863	0.195679	0.381075	0.665126	1.7993	0.000396935
ENSMUSG00000114185	Gm47662	predicted gene, 47662	0.586858	0.999927	1.26911	0.936852	-0.47064	0.733863	3.26315	2.38802e-05
ENSMUSG00000020571	Pdia6	protein disulfide isomerase associated 6	0.0576866	0.999927	-0.353226	0.910974	-0.122883	0.750496	-0.586706	0.0407299
ENSMUSG00000110972	5830462O15Rik	RIKEN cDNA 5830462O15 gene	0.631028	0.999927	1.15578	0.999996	-0.256233	0.866792	2.14643	0.0481947
ENSMUSG00000086837	Gm16618	predicted gene, 16618	0.401517	1	-0.0688551	1	-1.14648	1	3.37671	0.000201144
ENSMUSG00000052769	Gm9889	predicted gene 9889	0.592999	1	0.696472	1	0.0327873	1	2.95111	0.0106207
ENSMUSG00000103882	Gm37452	predicted gene, 37452	0.369211	0.999927	0.144028	0.999996	0.491199	1	2.56498	0.0193631
ENSMUSG00000101088	1810018F18Rik	RIKEN cDNA 1810018F18 gene	0.113915	1	0.104915	1	0.142901	1	2.99856	0.0464839
ENSMUSG00000000782	Tcf7	transcription factor 7, T cell specific	-0.839611	0.323612	-0.391037	0.999996	-3.59399	3.03578e-29	-0.501484	0.610441	regulated only by Tbet, mature
ENSMUSG00000021728	Emb	embigin	1.03301	0.244656	-0.114452	0.999996	-3.7961	6.06392e-24	-0.377447	0.736403
ENSMUSG00000045362	Tnfrsf26	tumor necrosis factor receptor superfamily, member 26	-0.616252	0.570796	-0.0967973	0.999996	-2.78193	3.54535e-23	-0.2672	0.74576
ENSMUSG00000112230	Ifngas1	Ifng antisense RNA 1	-0.021319	0.999927	0.567799	0.999996	-4.86549	1.14535e-18	-1.05889	0.49463
ENSMUSG00000032661	Oas3	2'-5' oligoadenylate synthetase 3	-0.495559	0.999927	-0.0854748	0.999996	-3.57403	5.92477e-15	-0.99547	0.472331
ENSMUSG00000040204	Pclaf	PCNA clamp associated factor	-0.910157	0.322444	-0.645003	0.999996	-2.90713	8.23923e-15	-0.332428	0.741443
ENSMUSG00000031004	Mki67	antigen identified by monoclonal antibody Ki 67	-1.29895	0.0625269	-0.258092	0.999996	-3.16496	1.3381e-14	-0.0450428	0.971616
ENSMUSG00000015314	Slamf6	SLAM family member 6	0.140285	0.999927	0.966314	0.7131	-3.12058	1.90123e-14	-1.22871	0.195556
ENSMUSG00000024399	Ltb	lymphotoxin B	-0.946418	0.39243	-0.949423	0.7131	-2.9905	7.72257e-14	-0.286223	0.802006
ENSMUSG00000027562	Car2	carbonic anhydrase 2	0.597848	0.293067	-0.584452	0.680614	-1.74816	1.78917e-13	-0.434493	0.565609
ENSMUSG00000032218	Ccnb2	cyclin B2	-1.46651	0.161347	-0.413009	0.999996	-3.84779	5.6555e-13	-0.557043	0.718995
ENSMUSG00000032011	Thy1	thymus cell antigen 1, theta	1.08883	0.196253	-0.12051	0.999996	-2.66749	8.05234e-13	-0.918932	0.378781
ENSMUSG00000112023	Lilr4b	leukocyte immunoglobulin-like receptor, subfamily B, member 4B	1.51385	0.130654	0.193943	0.999996	-3.73494	8.05234e-13	-0.228739	0.87944
ENSMUSG00000064267	Hvcn1	hydrogen voltage-gated channel 1	-0.248699	0.999927	-0.139617	0.999996	-2.31126	1.20676e-12	-0.697414	0.472331
ENSMUSG00000027306	Nusap1	nucleolar and spindle associated protein 1	-1.3693	0.152212	-0.36588	0.999996	-3.51888	1.20676e-12	0.193729	0.892025
ENSMUSG00000028362	Tnfsf8	tumor necrosis factor (ligand) superfamily, member 8	-0.831922	0.70626	-0.448893	0.999996	-3.10665	1.82533e-12	-0.657643	0.603301
ENSMUSG00000038304	Cd160	CD160 antigen	-0.621252	0.612827	-0.563385	0.999996	-2.1061	4.10824e-12	-0.243044	0.777312
ENSMUSG00000055675	Kbtbd11	kelch repeat and BTB (POZ) domain containing 11	1.18568	0.117646	0.236387	0.999996	-2.66236	1.33353e-11	-0.0695349	0.954041
ENSMUSG00000050350	Gpr18	G protein-coupled receptor 18	-0.6355	0.509138	0.114519	0.999996	-1.95675	2.0276e-11	-0.618857	0.489258
ENSMUSG00000031633	Slc25a4	solute carrier family 25 (mitochondrial carrier, adenine nucleotide translocator), member 4	-0.241155	0.999927	-0.30363	0.999996	-1.84361	2.27227e-11	-0.487852	0.565609
ENSMUSG00000038151	Prdm1	PR domain containing 1, with ZNF domain	0.763494	0.156523	0.771412	0.458808	1.83849	4.9276e-11	0.723762	0.373805
ENSMUSG00000026418	Tnni1	troponin I, skeletal, slow 1	-1.01059	0.363268	-0.845378	0.998879	-2.77808	1.96066e-10	-0.53171	0.652302
ENSMUSG00000006494	Pdk1	pyruvate dehydrogenase kinase, isoenzyme 1	1.03245	0.311066	-0.148116	0.999996	-2.67033	2.09155e-10	-0.255459	0.827246
ENSMUSG00000032021	Crtam	cytotoxic and regulatory T cell molecule	0.84003	0.781313	1.11977	0.6209	-2.87028	4.42565e-10	-0.555295	0.680604
ENSMUSG00000040274	Cdk6	cyclin-dependent kinase 6	-0.417224	0.999927	-0.571061	0.999996	-1.92602	4.83719e-10	-0.269485	0.753583
ENSMUSG00000037601	Nme1	NME/NM23 nucleoside diphosphate kinase 1	0.364511	0.942617	-0.29759	0.999996	-1.3875	5.46128e-10	-0.598812	0.286228
ENSMUSG00000074476	Spc24	SPC24, NDC80 kinetochore complex component, homolog (S. cerevisiae)	-1.01233	0.629396	-0.62966	0.999996	-3.13522	7.22213e-10	-0.866639	0.565609
ENSMUSG00000043587	Pxylp1	2-phosphoxylose phosphatase 1	0.137709	0.999927	0.8819	0.720287	2.28632	1.02914e-09	0.99515	0.316475
ENSMUSG00000002033	Cd3g	CD3 antigen, gamma polypeptide	-0.172789	0.999927	-1.03842	0.999996	-3.50063	1.8872e-09	-0.526759	0.745058
ENSMUSG00000030577	Cd22	CD22 antigen	-0.544435	0.999927	-0.410935	0.999996	-3.52932	3.30452e-09	-0.593732	0.718753
ENSMUSG00000048534	Jaml	junction adhesion molecule like	-0.520156	0.999927	-1.6306	0.0654918	-3.07695	4.60656e-09	-1.00732	0.49463
ENSMUSG00000019942	Cdk1	cyclin-dependent kinase 1	-0.577256	0.999927	-0.613137	0.999996	-2.76993	5.50586e-09	-0.191088	0.886134
ENSMUSG00000032094	Cd3d	CD3 antigen, delta polypeptide	0.755557	0.999927	-0.902689	0.999996	-2.86768	5.58824e-09	-0.330453	0.795299
ENSMUSG00000026872	Zeb2	zinc finger E-box binding homeobox 2	-0.26612	0.999927	0.486273	0.999996	2.11315	5.65227e-09	0.956388	0.308739
ENSMUSG00000021306	Gpr137b	G protein-coupled receptor 137B	0.709393	0.78363	0.803993	0.999996	-2.20868	9.65939e-09	-0.438879	0.702045
ENSMUSG00000041859	Mcm3	minichromosome maintenance complex component 3	-0.743145	0.117646	-0.626568	0.662755	-1.46139	3.16734e-08	-0.565221	0.464835
ENSMUSG00000020534	Shmt1	serine hydroxymethyltransferase 1 (soluble)	-0.333512	0.999927	0.348407	0.999996	-2.6821	6.57595e-08	-1.11669	0.410011
ENSMUSG00000030365	Clec2i	C-type lectin domain family 2, member i	-0.131062	0.999927	-0.577027	0.999996	-1.6617	9.83207e-08	0.16317	0.849301
ENSMUSG00000025163	Cd7	CD7 antigen	0.0674876	0.999927	-0.624439	0.999996	-1.66912	1.00586e-07	-0.628523	0.49463
ENSMUSG00000018008	Cyth4	cytohesin 4	-0.577965	0.125958	-0.0114195	0.999996	1.10982	1.38412e-07	0.277069	0.649104
ENSMUSG00000020330	Hmmr	hyaluronan mediated motility receptor (RHAMM)	-0.268081	0.999927	0.0102808	0.999996	-2.72658	1.68395e-07	-0.417755	0.757432
ENSMUSG00000025357	Dgka	diacylglycerol kinase, alpha	0.0811619	0.999927	-0.266753	0.999996	-1.19323	1.81267e-07	-0.552029	0.378781
ENSMUSG00000041481	Serpina3g	serine (or cysteine) peptidase inhibitor, clade A, member 3G	0.74172	0.0662326	-0.192629	0.999996	-1.2992	1.81267e-07	-0.477121	0.517916
ENSMUSG00000018916	Csf2	colony stimulating factor 2 (granulocyte-macrophage)	0.866732	0.999927	0.143375	0.999996	-3.36006	2.0058e-07	-0.256961	0.876102
ENSMUSG00000054008	Ndst1	N-deacetylase/N-sulfotransferase (heparan glucosaminyl) 1	0.533309	0.855535	0.579656	0.999996	-1.6478	2.2073e-07	0.136264	0.875473
ENSMUSG00000055612	Cdca7	cell division cycle associated 7	0.184835	0.999927	-0.530205	0.999996	-2.27733	2.43168e-07	-0.398471	0.731372
ENSMUSG00000034796	Cpne7	copine VII	-0.0369539	0.999927	0.278679	0.999996	1.71183	2.6422e-07	0.992337	0.173493
ENSMUSG00000000028	Cdc45	cell division cycle 45	-0.725857	0.78139	-0.433085	0.999996	-2.1244	3.8907e-07	0.0912366	0.939164
ENSMUSG00000030134	Rasgef1a	RasGEF domain family, member 1A	0.0873957	0.999927	0.667936	0.999996	2.3042	4.82239e-07	0.929288	0.476387
ENSMUSG00000054072	Iigp1	interferon inducible GTPase 1	-0.650714	0.999927	-0.407527	0.999996	-3.21524	4.82239e-07	-0.809577	0.641879
ENSMUSG00000030556	Lrrc28	leucine rich repeat containing 28	-0.283801	0.999927	-0.0827301	0.999996	1.84338	4.82239e-07	0.234547	0.805066
ENSMUSG00000002233	Rhoc	ras homolog family member C	-0.196157	0.999927	-0.365776	0.999996	1.45722	4.96304e-07	0.0468997	0.956153
ENSMUSG00000041912	Tdrkh	tudor and KH domain containing protein	0.10142	0.999927	0.148263	0.999996	2.8558	6.31134e-07	-0.572105	0.714735
ENSMUSG00000112148	Lilrb4a	leukocyte immunoglobulin-like receptor, subfamily B, member 4A	-0.786529	0.999927	0.427922	0.999996	-3.3361	7.40722e-07	-0.124607	0.948041
ENSMUSG00000057058	Skap1	src family associated phosphoprotein 1	0.538057	0.264355	0.242405	0.999996	-1.10085	9.07371e-07	-0.692787	0.134059
ENSMUSG00000038943	Prc1	protein regulator of cytokinesis 1	-1.28306	0.125958	-0.629621	0.999996	-2.29871	9.66867e-07	0.023808	0.984447
ENSMUSG00000025203	Scd2	stearoyl-Coenzyme A desaturase 2	0.171189	0.999927	0.481963	0.999996	1.58021	1.14635e-06	0.348878	0.704935
ENSMUSG00000054892	Txk	TXK tyrosine kinase	-0.107134	0.999927	0.0879227	0.999996	0.979284	1.18633e-06	0.23239	0.681955
ENSMUSG00000075602	Ly6a	lymphocyte antigen 6 complex, locus A	0.388167	0.999927	-1.06874	0.999996	-4.04658	1.41883e-06	-1.92366	0.399989
ENSMUSG00000018341	Il12rb2	interleukin 12 receptor, beta 2	-0.660523	0.507166	-0.194925	0.999996	1.55935	1.54921e-06	0.299792	0.733327
ENSMUSG00000079017	Ifi27l2a	interferon, alpha-inducible protein 27 like 2A	0.131384	0.999927	-1.34664	0.822678	-3.1315	1.56216e-06	-1.92829	0.142664
ENSMUSG00000024334	H2-Oa	histocompatibility 2, O region alpha locus	0.926682	0.999927	0.251446	0.999996	-3.08893	2.40531e-06	-0.0732526	0.966306
ENSMUSG00000060441	Trim5	tripartite motif-containing 5	0.627856	0.470592	0.196058	0.999996	-1.40812	2.53849e-06	-0.425384	0.60729
ENSMUSG00000030325	Klrb1c	killer cell lectin-like receptor subfamily B member 1C	0.178346	0.999927	0.515974	0.262898	0.867536	2.59551e-06	0.147105	0.76501
ENSMUSG00000024696	Lpxn	leupaxin	-0.524426	0.945748	-0.505756	0.999996	-1.60906	2.94173e-06	-0.242776	0.790322
ENSMUSG00000071648	Rom1	rod outer segment membrane protein 1	0.257271	0.999927	-0.219747	0.999996	-1.85088	3.46837e-06	-0.925984	0.379632
ENSMUSG00000029603	Dtx1	deltex 1, E3 ubiquitin ligase	-0.630748	0.999927	-0.702053	0.999996	-3.20542	3.46837e-06	-0.463548	0.801608
ENSMUSG00000017009	Sdc4	syndecan 4	0.694194	0.943739	0.57595	0.999996	2.17771	3.49365e-06	-0.224306	0.85808
ENSMUSG00000042029	Ncapg2	non-SMC condensin II complex, subunit G2	-0.306522	0.999927	0.0788242	0.999996	-2.0766	3.91489e-06	0.855716	0.500042
ENSMUSG00000028044	Cks1b	CDC28 protein kinase 1b	-1.04741	0.457543	-0.886806	0.999996	-2.25541	4.38574e-06	-0.110264	0.93588
ENSMUSG00000031239	Itm2a	integral membrane protein 2A	0.500807	0.999927	-0.412852	0.999996	1.72066	4.45141e-06	0.574201	0.579548
ENSMUSG00000033880	Lgals3bp	lectin, galactoside-binding, soluble, 3 binding protein	0.661382	0.240108	-0.217151	0.999996	-1.24548	5.24548e-06	-0.859808	0.130626
ENSMUSG00000024525	Impa2	inositol (myo)-1(or 4)-monophosphatase 2	0.00520239	0.999927	-0.403353	0.999996	-1.50487	5.97452e-06	-0.479428	0.58704
ENSMUSG00000022696	Sidt1	SID1 transmembrane family, member 1	0.237447	0.999927	-0.765241	0.6209	-1.49867	6.08802e-06	0.305685	0.730406
ENSMUSG00000040616	Tmem51	transmembrane protein 51	0.0395449	0.999927	-0.694344	0.574519	-1.32999	6.1747e-06	-0.126234	0.874715
ENSMUSG00000021892	Sh3bp5	SH3-domain binding protein 5 (BTK-associated)	0.192862	0.999927	-1.32715	0.479109	-2.55347	6.26071e-06	-0.156902	0.917279
ENSMUSG00000026012	Cd28	CD28 antigen	0.795549	0.194076	-0.0369224	0.999996	-1.41958	7.11281e-06	-0.135098	0.874083
ENSMUSG00000049562	Ap5b1	adaptor-related protein complex 5, beta 1 subunit	0.231529	0.999927	-0.412716	0.999996	1.2016	7.48097e-06	-0.219922	0.754572
ENSMUSG00000036587	Fut7	fucosyltransferase 7	0.83832	0.975727	-0.0302517	0.999996	-2.55189	7.779e-06	-0.371768	0.803183
ENSMUSG00000046447	Camk2n1	calcium/calmodulin-dependent protein kinase II inhibitor 1	1.01411	0.24986	0.838931	0.999996	1.96128	7.83715e-06	0.707935	0.572956
ENSMUSG00000068874	Selenbp1	selenium binding protein 1	-0.372144	0.999927	-0.263646	0.999996	2.07949	8.93416e-06	-0.535598	0.677488
ENSMUSG00000037788	Vopp1	vesicular, overexpressed in cancer, prosurvival protein 1	-0.0496682	0.999927	0.493405	0.662755	0.950687	8.93416e-06	0.018359	0.975095
ENSMUSG00000054150	Syne3	spectrin repeat containing, nuclear envelope family member 3	0.151677	0.999927	1.1537	0.0580164	1.57007	9.27468e-06	0.647195	0.526282
ENSMUSG00000020297	Nsg2	neuron specific gene family member 2	-0.26364	0.999927	-1.11593	0.999996	-2.9649	9.63897e-06	-0.688526	0.695509
ENSMUSG00000021048	Mthfd1	methylenetetrahydrofolate dehydrogenase (NADP+ dependent), methenyltetrahydrofolate cyclohydrolase, formyltetrahydrofolate synthase	0.821451	0.0625269	-0.455859	0.999996	-1.24988	9.91041e-06	-0.367578	0.62877
ENSMUSG00000036427	Gpi1	glucose phosphate isomerase 1	0.121218	0.999927	-0.0710906	0.999996	-0.871731	1.24858e-05	-0.336318	0.563186
ENSMUSG00000048796	Cyb561d1	cytochrome b-561 domain containing 1	0.853137	0.112275	0.218681	0.999996	1.38765	1.26686e-05	0.372567	0.670564
ENSMUSG00000038335	Tsr1	TSR1 20S rRNA accumulation	0.153365	0.999927	-0.164007	0.999996	-1.59538	1.32401e-05	-0.221133	0.814442
ENSMUSG00000028678	Kif2c	kinesin family member 2C	-1.51082	0.0767054	-0.12804	0.999996	-2.31614	1.41447e-05	-0.0427728	0.975676
ENSMUSG00000045328	Cenpe	centromere protein E	-1.23105	0.419022	-0.500738	0.999996	-2.52777	1.46827e-05	-0.174169	0.911155
ENSMUSG00000028702	Rad54l	RAD54 like (S. cerevisiae)	-0.888408	0.384059	-0.497639	0.999996	-1.76069	1.57727e-05	0.601169	0.586266
ENSMUSG00000022102	Dok2	docking protein 2	0.582579	0.138178	0.355791	0.999996	0.966607	1.8279e-05	0.378505	0.565609
ENSMUSG00000056498	Tmem154	transmembrane protein 154	0.00981851	0.999927	-0.832674	0.999996	-2.1434	1.85731e-05	-0.287449	0.824643
ENSMUSG00000030064	Frmd4b	FERM domain containing 4B	0.996299	0.0696592	0.224363	0.999996	-1.49129	1.86991e-05	-0.951093	0.211321
ENSMUSG00000028163	Nfkb1	nuclear factor of kappa light polypeptide gene enhancer in B cells 1, p105	-0.00632245	0.999927	0.610072	0.909955	-1.26507	1.87451e-05	-0.0241822	0.97567
ENSMUSG00000029408	Abcb9	ATP-binding cassette, sub-family B (MDR/TAP), member 9	0.53609	0.999927	-0.140132	0.999996	-1.814	1.93162e-05	-1.24209	0.146235
ENSMUSG00000032324	Tspan3	tetraspanin 3	-1.21665	0.125958	-0.0523043	0.999996	-1.92091	2.0397e-05	-0.802116	0.528283
ENSMUSG00000025877	Hk3	hexokinase 3	-1.47358	0.244656	-0.406892	0.999996	-2.60634	2.13488e-05	-1.08659	0.532763
ENSMUSG00000017499	Cdc6	cell division cycle 6	-1.20576	0.54766	-0.196784	0.999996	-2.68094	2.2046e-05	-0.38307	0.80986
ENSMUSG00000097159	Gm26517	predicted gene, 26517	-0.914583	0.999927	0.451533	0.999996	-3.35977	2.27467e-05	-1.03796	0.624829
ENSMUSG00000020817	Rabep1	rabaptin, RAB GTPase binding effector protein 1	0.295264	0.999927	0.285987	0.999996	1.11814	2.57323e-05	-0.104563	0.882867
ENSMUSG00000037138	Aff3	AF4/FMR2 family, member 3	0.718375	0.999927	0.155587	0.999996	-2.25865	2.69881e-05	0.233905	0.869492
ENSMUSG00000038150	Ormdl3	ORM1-like 3 (S. cerevisiae)	-0.159091	0.999927	0.078517	0.999996	1.3636	2.69881e-05	-0.104629	0.904407
ENSMUSG00000022797	Tfrc	transferrin receptor	0.250999	0.999927	-0.711772	0.999996	-2.17514	2.79254e-05	-0.11916	0.933867
ENSMUSG00000002105	Slc39a13	solute carrier family 39 (metal ion transporter), member 13	-0.809465	0.843278	0.401631	0.999996	2.121	2.9773e-05	0.409335	0.756107
ENSMUSG00000030342	Cd9	CD9 antigen	0.0446759	0.999927	0.130579	0.999996	0.998774	3.11525e-05	0.171344	0.78444
ENSMUSG00000025825	Iscu	iron-sulfur cluster assembly enzyme	0.0618333	0.999927	0.0381236	0.999996	1.27847	3.22261e-05	-0.0692139	0.935573
ENSMUSG00000031155	Pim2	proviral integration site 2	0.323867	0.999927	-0.52193	0.999996	-2.09629	3.36735e-05	-1.54123	0.130626
ENSMUSG00000000673	Haao	3-hydroxyanthranilate 3,4-dioxygenase	-0.463686	0.999927	0.358855	0.999996	-1.9192	4.08065e-05	-0.701859	0.580954
ENSMUSG00000078670	Fam174b	family with sequence similarity 174, member B	-0.774309	0.999927	-0.108725	0.999996	-2.3048	4.16926e-05	-0.896906	0.565609
ENSMUSG00000034220	Gpc1	glypican 1	0.411854	0.999927	0.0933788	0.999996	2.52255	4.94508e-05	1.62899	0.259106
ENSMUSG00000027323	Rad51	RAD51 recombinase	-0.762292	0.5723	-0.657915	0.999996	-1.60882	5.33408e-05	0.0573731	0.958663
ENSMUSG00000026683	Nuf2	NUF2, NDC80 kinetochore complex component	-0.417337	0.999927	-0.458523	0.999996	-2.1623	5.92714e-05	-0.413094	0.761341
ENSMUSG00000097344	Gm26732	predicted gene, 26732	-0.422856	0.999927	-0.636041	0.999996	-1.90588	6.01596e-05	1.03253	0.399989
ENSMUSG00000026939	Tmem141	transmembrane protein 141	-0.190163	0.999927	-1.19497	0.6209	-2.20845	6.01596e-05	0.135206	0.926692
ENSMUSG00000016498	Pdcd1lg2	programmed cell death 1 ligand 2	0.345383	0.999927	-0.775282	0.999996	-2.67311	6.09134e-05	-0.437294	0.788458
ENSMUSG00000001228	Uhrf1	ubiquitin-like, containing PHD and RING finger domains, 1	-0.946419	0.625117	-0.194734	0.999996	-2.06546	6.41181e-05	-0.264753	0.844451
ENSMUSG00000068758	Il3ra	interleukin 3 receptor, alpha chain	-0.254099	0.999927	0.326939	0.999996	-1.78458	6.69954e-05	-0.621592	0.595298
ENSMUSG00000000982	Ccl3	chemokine (C-C motif) ligand 3	0.27281	0.999927	0.064315	0.999996	1.69872	7.0254e-05	0.631803	0.586341
ENSMUSG00000025790	Slco3a1	solute carrier organic anion transporter family, member 3a1	-0.361011	0.999927	-0.898515	0.999996	-2.4146	7.13624e-05	-0.299401	0.849168
ENSMUSG00000002820	Atg4d	autophagy related 4D, cysteine peptidase	-0.104064	0.999927	0.509983	0.936852	0.994567	8.4417e-05	0.41813	0.563739
ENSMUSG00000025076	Casp7	caspase 7	-0.771626	0.45968	0.00714232	0.999996	1.51056	8.78205e-05	0.305174	0.756107
ENSMUSG00000100392	Gm28935	predicted gene 28935	1.33338	0.45968	0.0174852	0.999996	-2.49738	9.05829e-05	-0.164823	0.923291
ENSMUSG00000070501	Ifi214	interferon activated gene 214	-0.144207	0.999927	0.457687	0.999996	-1.32406	9.83307e-05	-0.545841	0.565609
ENSMUSG00000031403	Dkc1	dyskeratosis congenita 1, dyskerin	0.514037	0.359323	-0.068688	0.999996	-0.920485	0.000110381	-0.216723	0.726325
ENSMUSG00000030154	Klrb1f	killer cell lectin-like receptor subfamily B member 1F	0.0862058	0.999927	0.143942	0.999996	-0.721019	0.000110624	0.224892	0.655304
ENSMUSG00000021143	Pacs2	phosphofurin acidic cluster sorting protein 2	-0.278009	0.999927	-0.310379	0.999996	-1.70997	0.000111945	-0.492024	0.677488
ENSMUSG00000074227	Spint2	serine protease inhibitor, Kunitz type 2	0.633199	0.914299	-0.26212	0.999996	-1.59065	0.000111945	-0.344934	0.741351
ENSMUSG00000067714	Lpar5	lysophosphatidic acid receptor 5	0.416256	0.999927	-0.140084	0.999996	-2.0194	0.000116043	-0.77133	0.576363
ENSMUSG00000067599	Klra7	killer cell lectin-like receptor, subfamily A, member 7	0.178915	0.999927	0.427876	0.999996	-0.855179	0.000116181	-0.141634	0.803183
ENSMUSG00000006398	Cdc20	cell division cycle 20	-0.848657	0.691756	-0.390985	0.999996	-1.865	0.000126505	-0.566813	0.662808
ENSMUSG00000000934	Top1mt	DNA topoisomerase 1, mitochondrial	0.0989032	0.999927	-0.342326	0.999996	2.05252	0.000126505	-0.421159	0.756107
ENSMUSG00000002055	Spag5	sperm associated antigen 5	-0.966153	0.985582	-0.648733	0.999996	-2.63897	0.000126505	0.206738	0.908082
ENSMUSG00000061825	Ces2c	carboxylesterase 2C	0.0739622	0.999927	1.76397	0.53781	-3.18656	0.000132606	-0.322941	0.87539
ENSMUSG00000026113	Inpp4a	inositol polyphosphate-4-phosphatase, type I	-0.303701	0.999927	-0.626603	0.999996	1.43352	0.000139704	0.330243	0.733327
ENSMUSG00000074896	Ifit3	interferon-induced protein with tetratricopeptide repeats 3	-0.574341	0.999927	-0.430905	0.999996	-2.33185	0.000144821	-0.828124	0.607302
ENSMUSG00000056290	Ms4a4b	membrane-spanning 4-domains, subfamily A, member 4B	0.313617	0.999927	0.443972	0.999996	-0.959104	0.000144821	-0.0382415	0.956843
ENSMUSG00000021569	Trip13	thyroid hormone receptor interactor 13	-0.0336949	0.999927	0.0147476	0.999996	-2.90487	0.000144821	-0.0560856	0.977271
ENSMUSG00000104350	Gm38244	predicted gene, 38244	0.18131	0.999927	0.440092	0.999996	-2.67263	0.000175481	-0.267338	0.883497
ENSMUSG00000028690	Mmachc	methylmalonic aciduria cblC type, with homocystinuria	0.121431	0.999927	-0.437183	0.999996	-2.17138	0.000205396	0.448623	0.755536
ENSMUSG00000034353	Ramp1	receptor (calcitonin) activity modifying protein 1	-0.232084	0.999927	-1.18669	0.391028	-1.9047	0.00020775	-0.764555	0.565609
ENSMUSG00000000627	Sema4f	sema domain, immunoglobulin domain (Ig), TM domain, and short cytoplasmic domain	-0.689711	0.999927	-1.46664	0.454857	-2.30056	0.00021435	-0.99116	0.570235
ENSMUSG00000037860	Aim2	absent in melanoma 2	-0.139245	0.999927	-0.161618	0.999996	-1.23761	0.00021435	0.0581585	0.947889
ENSMUSG00000026360	Rgs2	regulator of G-protein signaling 2	0.12514	0.999927	-0.0400956	0.999996	1.43387	0.000222174	0.325466	0.741473
ENSMUSG00000042419	Nfkbil1	nuclear factor of kappa light polypeptide gene enhancer in B cells inhibitor like 1	-0.602614	0.999927	-0.428417	0.999996	-1.89401	0.000226121	-0.674459	0.603587
ENSMUSG00000042675	Ypel3	yippee like 3	-0.163374	0.999927	-0.450607	0.999996	1.12441	0.000228752	0.463649	0.574758
ENSMUSG00000087259	2610035D17Rik	RIKEN cDNA 2610035D17 gene	0.0347989	0.999927	-0.542694	0.999996	1.24573	0.000241742	-0.288166	0.735873
ENSMUSG00000048285	Frmd6	FERM domain containing 6	-0.985631	0.769038	-0.291332	0.999996	2.25618	0.000256212	-0.227533	0.883497
ENSMUSG00000044447	Dock5	dedicator of cytokinesis 5	0.137531	0.999927	0.0380957	0.999996	1.20243	0.000277932	0.233586	0.77991
ENSMUSG00000028551	Cdkn2c	cyclin dependent kinase inhibitor 2C	-0.262566	0.999927	-0.0713153	0.999996	-1.66691	0.00030271	-0.853781	0.49463
ENSMUSG00000020644	Id2	inhibitor of DNA binding 2	0.241766	0.999927	-0.374499	0.999996	0.916885	0.000306225	0.0462872	0.946904
ENSMUSG00000072082	Ccnf	cyclin F	-0.766894	0.999927	-0.553779	0.999996	-2.37762	0.000313534	-0.19475	0.908168
ENSMUSG00000102154	Gm37469	predicted gene, 37469	-0.492433	0.999927	0.283631	0.999996	2.0118	0.000316759	0.836002	0.573447
ENSMUSG00000027203	Dut	deoxyuridine triphosphatase	-0.834745	0.570796	-0.592367	0.999996	-1.61216	0.000320836	-0.346432	0.755661
ENSMUSG00000041057	Wdr43	WD repeat domain 43	0.0321593	0.999927	-0.145925	0.999996	-0.823974	0.000357556	-0.22689	0.706978
ENSMUSG00000024219	Anks1	ankyrin repeat and SAM domain containing 1	-0.314467	0.999927	0.58573	0.999996	1.45074	0.000375495	0.420822	0.695551
ENSMUSG00000027285	Haus2	HAUS augmin-like complex, subunit 2	-0.0153728	0.999927	0.140659	0.999996	-1.10928	0.000375495	0.0256242	0.974348
ENSMUSG00000035704	Alg8	asparagine-linked glycosylation 8 (alpha-1,3-glucosyltransferase)	0.195803	0.999927	-0.349482	0.999996	-2.04282	0.000379553	-0.591756	0.691903
ENSMUSG00000035455	Fignl1	fidgetin-like 1	-0.7544	0.752158	-0.300666	0.999996	-1.62947	0.000379553	-0.345017	0.758223
ENSMUSG00000098322	5830468F06Rik	RIKEN cDNA 5830468F06 gene	1.53247	0.43643	-0.0934278	0.999996	-2.66135	0.000379553	-0.0602582	0.974724
ENSMUSG00000022822	Abcc5	ATP-binding cassette, sub-family C (CFTR/MRP), member 5	-0.217355	0.999927	0.286471	0.999996	1.28785	0.000396078	0.358638	0.705745
ENSMUSG00000026573	Xcl1	chemokine (C motif) ligand 1	1.03862	0.560475	-0.580587	0.999996	-1.97443	0.000398774	-0.359268	0.796928
ENSMUSG00000028037	Ifi44	interferon-induced protein 44	-0.41386	0.999927	0.656923	0.999996	-2.54641	0.000405551	-0.759518	0.6845
ENSMUSG00000021948	Prkcd	protein kinase C, delta	0.263223	0.999927	0.3512	0.999996	1.01105	0.000405551	-0.0194022	0.978932
ENSMUSG00000020423	Btg2	B cell translocation gene 2, anti-proliferative	-0.0134874	0.999927	0.0792982	0.999996	1.03931	0.000414643	0.441734	0.574758
ENSMUSG00000052776	Oas1a	2'-5' oligoadenylate synthetase 1A	0.162513	0.999927	-0.433455	0.999996	-1.29459	0.000435742	-0.859334	0.307767
ENSMUSG00000007029	Vars	valyl-tRNA synthetase	0.514226	0.999927	0.177133	0.999996	-1.59304	0.000445417	-0.368488	0.745888
ENSMUSG00000027424	Mgme1	mitochondrial genome maintenance exonuclease 1	-0.472247	0.905898	-0.581075	0.999996	1.11028	0.000445417	0.108377	0.894273
ENSMUSG00000022574	Naprt	nicotinate phosphoribosyltransferase	0.422455	0.999927	-0.0531054	0.999996	-1.39451	0.000449263	-0.956391	0.285914
ENSMUSG00000091575	2010016I18Rik	RIKEN cDNA 2010016I18 gene	0.177589	0.999927	0.930854	0.976437	-1.71717	0.000457938	-1.02832	0.402558
ENSMUSG00000041609	Bicdl1	BICD family like cargo adaptor 1	-0.450642	0.999927	0.643591	0.999996	-2.04386	0.000460711	-0.299923	0.836788
ENSMUSG00000037235	Mxd4	Max dimerization protein 4	0.154355	0.999927	-0.239033	0.999996	1.13218	0.000477429	0.457017	0.58646
ENSMUSG00000027656	Ccn5	cellular communication network factor 5	0.720777	0.999927	1.22045	0.999996	-3.05224	0.000526051	-0.620222	0.775675
ENSMUSG00000032549	Rab6b	RAB6B, member RAS oncogene family	0.412729	0.999927	0.409541	0.999996	1.76269	0.000530192	-0.0858723	0.950943
ENSMUSG00000038024	Dennd4c	DENN/MADD domain containing 4C	0.391736	0.999927	-0.104477	0.999996	-1.76102	0.000575452	0.443622	0.731024
ENSMUSG00000051378	Kif18b	kinesin family member 18B	-0.496149	0.999927	-0.109529	0.999996	-2.38262	0.000575452	-0.362488	0.827246
ENSMUSG00000035266	Helq	helicase, POLQ-like	0.212312	0.999927	-0.435587	0.999996	-1.83403	0.000575452	-0.0687838	0.963393
ENSMUSG00000027901	Dennd2d	DENN/MADD domain containing 2D	0.533789	0.905898	0.531179	0.999996	-1.23534	0.000615265	-0.923876	0.221476
ENSMUSG00000034473	Sec22a	SEC22 homolog A, vesicle trafficking protein	0.252916	0.999927	0.506553	0.999996	-1.71238	0.000615265	-0.224428	0.859648
ENSMUSG00000042489	Clspn	claspin	-1.1873	0.457543	-0.566871	0.999996	-2.09696	0.000622084	-0.206167	0.893718
ENSMUSG00000058392	Rrp1b	ribosomal RNA processing 1 homolog B (S. cerevisiae)	0.0395281	0.999927	0.0148829	0.999996	-1.32151	0.000623881	-0.28896	0.758291
ENSMUSG00000028035	Dnajb4	DnaJ heat shock protein family (Hsp40) member B4	0.117001	0.999927	0.593012	0.999996	1.25381	0.00065785	0.317101	0.732366
ENSMUSG00000034586	Hid1	HID1 domain containing	-0.549633	0.98606	-0.16387	0.999996	1.37431	0.000689501	0.861316	0.399989
ENSMUSG00000024677	Ms4a6b	membrane-spanning 4-domains, subfamily A, member 6B	-0.14985	0.999927	-0.44649	0.999996	-1.04549	0.000689904	-0.492022	0.563186
ENSMUSG00000026090	2010300C02Rik	RIKEN cDNA 2010300C02 gene	0.586374	0.999927	-0.445668	0.999996	-2.23259	0.000703683	-0.146417	0.93199
ENSMUSG00000028952	Zbtb48	zinc finger and BTB domain containing 48	-0.424655	0.999927	-0.372829	0.999996	1.73333	0.000703903	0.596886	0.653549
ENSMUSG00000071068	Treml2	triggering receptor expressed on myeloid cells-like 2	0.429225	0.999927	-0.536115	0.999996	-2.47375	0.000744652	0.440239	0.806505
ENSMUSG00000020387	Jade2	jade family PHD finger 2	-0.528895	0.776428	-0.117914	0.999996	1.11259	0.000744652	-0.0346422	0.968721
ENSMUSG00000064373	Selenop	selenoprotein P	0.0441206	0.999927	-0.0182757	0.999996	1.0709	0.000793499	0.236942	0.763762
ENSMUSG00000073147	5031425E22Rik	RIKEN cDNA 5031425E22 gene	0.256654	0.999927	0.302883	0.999996	1.25756	0.000803477	0.560593	0.573447
ENSMUSG00000027347	Rasgrp1	RAS guanyl releasing protein 1	0.175885	0.999927	0.362968	0.999996	-1.18373	0.000804557	-0.0646574	0.945075
ENSMUSG00000028675	Pnrc2	proline-rich nuclear receptor coactivator 2	0.137064	0.999927	0.0505501	0.999996	0.759727	0.000810136	0.1688	0.762019
ENSMUSG00000002204	Napsa	napsin A aspartic peptidase	0.252704	0.999927	-0.660283	0.541606	-0.980929	0.000814047	-0.7164	0.267166
ENSMUSG00000031442	Mcf2l	mcf.2 transforming sequence-like	0.471977	0.999927	0.999211	0.858676	-1.70715	0.000850792	-0.681598	0.598602
ENSMUSG00000073489	Ifi204	interferon activated gene 204	-0.959783	0.999927	-0.291087	0.999996	-2.45042	0.000865744	-0.826973	0.657423
ENSMUSG00000048799	Cep120	centrosomal protein 120	-0.539222	0.718747	0.496871	0.999996	1.08746	0.000870918	-0.0606946	0.944061
ENSMUSG00000030785	Cox6a2	cytochrome c oxidase subunit 6A2	0.358825	0.999927	0.743397	0.999996	-2.42103	0.00094159	-0.359084	0.828101
ENSMUSG00000015950	Ncf1	neutrophil cytosolic factor 1	-1.60844	0.264355	-0.907567	0.999996	-2.4324	0.000976361	-1.15438	0.565609
ENSMUSG00000036181	Hist1h1c	histone cluster 1, H1c	0.182264	0.999927	0.126166	0.999996	1.7938	0.000985391	0.0947995	0.947754
ENSMUSG00000038213	Tapbpl	TAP binding protein-like	0.566633	0.627759	-0.0336168	0.999996	-1.0659	0.00103977	-0.317844	0.705725
ENSMUSG00000028243	Ubxn2b	UBX domain protein 2B	-0.414052	0.999927	0.333511	0.999996	1.1292	0.00107114	0.336436	0.705745
ENSMUSG00000023505	Cdca3	cell division cycle associated 3	-1.48445	0.117646	-0.61666	0.999996	-1.94199	0.00107114	-0.38074	0.790939
ENSMUSG00000038900	Rpl12	ribosomal protein L12	0.563502	0.999927	-0.0292146	0.999996	-1.41117	0.00107114	0.250301	0.808836
ENSMUSG00000022109	Med4	mediator complex subunit 4	0.124234	0.999927	-0.204904	0.999996	0.932757	0.00107114	-0.0671079	0.92792
ENSMUSG00000113687	Gm49703	predicted gene, 49703	-0.138395	0.999927	1.75129	0.6209	-2.76069	0.00108057	-0.278567	0.895713
ENSMUSG00000045827	Serpinb9	serine (or cysteine) peptidase inhibitor, clade B, member 9	0.143602	0.999927	0.705005	0.0902327	0.788717	0.00108315	0.615452	0.219715
ENSMUSG00000034165	Ccnd3	cyclin D3	-0.172464	0.999927	-0.183065	0.999996	0.731218	0.00116448	-0.0306847	0.959864
ENSMUSG00000040699	Limd2	LIM domain containing 2	-0.0530612	0.999927	-0.084405	0.999996	-1.02916	0.00117068	-0.465981	0.574758
ENSMUSG00000068101	Cenpm	centromere protein M	-0.175676	0.999927	-0.332074	0.999996	-1.85844	0.00117791	-0.0779378	0.958829
ENSMUSG00000114382	Gm4814	predicted gene 4814	1.71531	0.0839793	1.175	0.866888	-2.0073	0.00119363	-0.702384	0.65269
ENSMUSG00000066150	Slc31a1	solute carrier family 31, member 1	-0.314237	0.999927	-0.289914	0.999996	-1.41507	0.00119966	0.0601768	0.958411
ENSMUSG00000000295	Hddc2	HD domain containing 2	0.442794	0.999927	-0.223827	0.999996	-1.3114	0.00124028	-0.209557	0.830182
ENSMUSG00000025268	Maged2	melanoma antigen, family D, 2	-0.0301144	0.999927	0.715235	0.999996	1.5752	0.00125833	0.0229615	0.984366
ENSMUSG00000025747	Tyms	thymidylate synthase	-0.871602	0.264355	-0.886209	0.458808	-1.2644	0.00134109	-0.291265	0.755981
ENSMUSG00000023830	Igf2r	insulin-like growth factor 2 receptor	0.773022	0.353428	1.03127	0.144015	-1.1996	0.00135926	-0.38806	0.685208
ENSMUSG00000006362	Cbfa2t3	CBFA2/RUNX1 translocation partner 3	0.608706	0.999927	0.281543	0.999996	-1.67529	0.00136022	-0.26192	0.838409
ENSMUSG00000073639	Rab18	RAB18, member RAS oncogene family	-0.172357	0.999927	-0.137649	0.999996	0.627019	0.00138139	-0.0555538	0.910073
ENSMUSG00000037049	Smpd1	sphingomyelin phosphodiesterase 1, acid lysosomal	0.38816	0.999927	0.325969	0.999996	0.940769	0.00146621	-0.250957	0.731372
ENSMUSG00000074785	Plxnc1	plexin C1	0.41954	0.999927	0.474964	0.999996	-1.26716	0.00150725	-0.387532	0.703808
ENSMUSG00000032279	Idh3a	isocitrate dehydrogenase 3 (NAD+) alpha	-0.0895947	0.999927	-0.00673518	0.999996	-0.850637	0.00151483	-0.363671	0.588914
ENSMUSG00000090035	Galnt4	polypeptide N-acetylgalactosaminyltransferase 4	0.768332	0.523315	0.639475	0.999996	-1.33114	0.00151483	-0.132119	0.898231
ENSMUSG00000049539	Hist1h1a	histone cluster 1, H1a	0.074869	0.999927	-0.495825	0.999996	2.33829	0.00152974	0.472971	0.788757
ENSMUSG00000030341	Tnfrsf1a	tumor necrosis factor receptor superfamily, member 1a	-0.180876	0.999927	-0.189314	0.999996	1.04318	0.00153865	0.193242	0.808285
ENSMUSG00000076483	Trbj1-1	T cell receptor beta joining 1-1	0.678993	0.161208	0.31972	0.999996	-0.905132	0.00153978	-0.0699877	0.923431
ENSMUSG00000029060	Mib2	mindbomb E3 ubiquitin protein ligase 2	0.273471	0.999927	-0.0991853	0.999996	1.23395	0.00154819	0.48595	0.624829
ENSMUSG00000038510	Rpf2	ribosome production factor 2 homolog	0.513545	0.990794	-0.494677	0.999996	-1.19549	0.00155344	-0.129282	0.890471
ENSMUSG00000005672	Kit	KIT proto-oncogene receptor tyrosine kinase	-1.19574	0.181893	-0.453471	0.999996	-1.64098	0.00156757	-0.88706	0.513139
ENSMUSG00000024065	Ehd3	EH-domain containing 3	0.0582958	0.999927	0.0919939	0.999996	-1.62196	0.0016082	-0.273071	0.827599
ENSMUSG00000020101	Vsir	V-set immunoregulatory receptor	-0.727534	0.125958	-0.417111	0.999996	-0.940017	0.00161259	-0.639247	0.378781
ENSMUSG00000040596	Pogk	pogo transposable element with KRAB domain	-0.22211	0.999927	0.103029	0.999996	1.17191	0.00167772	0.701171	0.468052
ENSMUSG00000046295	Ankle1	ankyrin repeat and LEM domain containing 1	-0.805603	0.67025	-0.65657	0.999996	-1.49923	0.00176526	-0.178923	0.876373
ENSMUSG00000039316	Rftn1	raftlin lipid raft linker 1	-0.34693	0.999927	-0.242869	0.999996	-2.27098	0.00176841	-0.22533	0.901295
ENSMUSG00000026723	Trdmt1	tRNA aspartic acid methyltransferase 1	0.37186	0.999927	0.364166	0.999996	-1.44217	0.00179561	-0.326537	0.770868
ENSMUSG00000100615	Gm5511	predicted gene 5511	0.270903	0.999927	-0.875413	0.999996	-2.5669	0.00181435	-0.289107	0.879957
ENSMUSG00000025461	Cd163l1	CD163 molecule-like 1	-0.662195	0.999927	-0.950943	0.999996	-2.75698	0.00181568	0.129876	0.955938
ENSMUSG00000036853	Mcoln3	mucolipin 3	0.456937	0.999927	-0.320827	0.999996	-2.45325	0.001839	0.679781	0.722225
ENSMUSG00000032783	Troap	trophinin associated protein	-0.23077	0.999927	-0.326305	0.999996	-2.45467	0.00185816	-0.16352	0.935631
ENSMUSG00000099481	Xndc1	Xrcc1 N-terminal domain containing 1	0.485939	0.999927	0.0735538	0.999996	1.40679	0.00193025	0.107881	0.925332
ENSMUSG00000018012	Rac3	Rac family small GTPase 3	0.0841483	0.999927	1.57145	0.674415	2.40119	0.00195185	0.569942	0.763148
ENSMUSG00000090164	BC035044	cDNA sequence BC035044	0.88703	0.429479	0.828948	0.999996	1.42662	0.00195185	0.291774	0.791803
ENSMUSG00000047534	Mis18bp1	MIS18 binding protein 1	-0.216871	0.999927	-0.0559571	0.999996	-1.73516	0.00197212	-0.713691	0.608203
ENSMUSG00000043192	Gm1840	predicted gene 1840	-0.719837	0.954497	-0.0866004	0.999996	-1.61421	0.00202639	0.532406	0.671022
ENSMUSG00000081929	Rps11-ps2	ribosomal protein S11, pseudogene 2	0.405829	0.999927	1.44809	0.31335	-1.8762	0.00202639	0.488738	0.726992
ENSMUSG00000038175	Mylip	myosin regulatory light chain interacting protein	0.225602	0.999927	0.0572696	0.999996	1.02945	0.00202639	0.0145418	0.985405
ENSMUSG00000033027	Klrc3	killer cell lectin-like receptor subfamily C, member 3	0.682361	0.33027	0.963682	0.0654918	-1.00523	0.00221774	-0.438441	0.58646
ENSMUSG00000053483	Usp21	ubiquitin specific peptidase 21	0.138878	0.999927	0.149119	0.999996	1.11678	0.00224469	0.326878	0.717921
ENSMUSG00000021990	Spata13	spermatogenesis associated 13	-0.361663	0.954497	0.287696	0.999996	0.813612	0.00232178	-0.124729	0.849168
ENSMUSG00000000711	Rab5b	RAB5B, member RAS oncogene family	-0.0185489	0.999927	0.156452	0.999996	0.921028	0.00232609	-0.188933	0.793588
ENSMUSG00000011267	Zfp296	zinc finger protein 296	-0.20657	0.999927	-1.05091	0.999996	-2.0478	0.00244302	-0.400718	0.802859
ENSMUSG00000033952	Aspm	abnormal spindle microtubule assembly	-0.565329	0.999927	-0.247845	0.999996	-2.17432	0.00244797	-0.251853	0.885768
ENSMUSG00000046179	E2f8	E2F transcription factor 8	-0.75051	0.999927	-0.253181	0.999996	-2.27451	0.00251844	0.447133	0.801342
ENSMUSG00000020272	Stk10	serine/threonine kinase 10	0.0200458	0.999927	0.0328513	0.999996	0.709801	0.00257002	-0.0803264	0.890639
ENSMUSG00000019943	Atp2b1	ATPase, Ca++ transporting, plasma membrane 1	-0.41017	0.667726	-0.020207	0.999996	-0.744639	0.00275626	0.0123242	0.983567
ENSMUSG00000038552	Fndc4	fibronectin type III domain containing 4	0.336521	0.999927	1.02881	0.999996	-2.3468	0.00290893	-0.105367	0.958514
ENSMUSG00000020732	Rab37	RAB37, member RAS oncogene family	-0.347077	0.601505	0.211543	0.999996	-0.600478	0.00291489	-0.368373	0.472331
ENSMUSG00000056116	H2-T22	histocompatibility 2, T region locus 22	0.0326231	0.999927	-0.13189	0.999996	-1.02875	0.0029519	-0.489377	0.574758
ENSMUSG00000084183	Gm12009	predicted gene 12009	0.587214	0.999927	1.25834	0.999996	-2.6997	0.00298255	0.211741	0.926692
ENSMUSG00000028718	Stil	Scl/Tal1 interrupting locus	-0.643583	0.999927	-0.54289	0.999996	-2.01268	0.00302823	-0.085436	0.961961
ENSMUSG00000001517	Foxm1	forkhead box M1	-1.49044	0.125958	-0.148496	0.999996	-1.79857	0.00302903	-0.636957	0.677488
ENSMUSG00000060950	Trmt61a	tRNA methyltransferase 61A	-1.14735	0.457543	-0.266604	0.999996	-1.73364	0.00307819	-0.469893	0.733327
ENSMUSG00000060429	Sntb1	syntrophin, basic 1	-0.112883	0.999927	-0.748784	0.999996	-1.83211	0.00314048	-1.02532	0.523663
ENSMUSG00000031788	Kifc3	kinesin family member C3	0.799588	0.999927	0.499144	0.999996	-1.938	0.00319145	-0.324274	0.836678
ENSMUSG00000026582	Sele	selectin, endothelial cell	-0.0235797	0.999927	-0.0131103	0.999996	-1.88399	0.00324801	-0.467288	0.755981
ENSMUSG00000026107	Nabp1	nucleic acid binding protein 1	0.718028	0.167959	0.304216	0.999996	-0.9232	0.00326167	-0.239661	0.74972
ENSMUSG00000022587	Ly6e	lymphocyte antigen 6 complex, locus E	0.947965	0.570452	-0.94617	0.999996	-1.59547	0.00329772	-0.324221	0.802599
ENSMUSG00000018848	Rars	arginyl-tRNA synthetase	0.315482	0.999927	-0.00633535	0.999996	-0.829248	0.00329772	-0.0594274	0.934721
ENSMUSG00000060671	Atp8b2	ATPase, class I, type 8B, member 2	-0.0690711	0.999927	0.491893	0.936852	0.771121	0.00332075	0.183036	0.769608
ENSMUSG00000045078	Rnf216	ring finger protein 216	-0.00784184	0.999927	0.494777	0.999996	0.8991	0.00332075	0.00649174	0.992182
ENSMUSG00000030805	Stx4a	syntaxin 4A (placental)	0.233138	0.999927	-0.506581	0.999996	0.843371	0.00333006	0.221696	0.745058
ENSMUSG00000005470	Asf1b	anti-silencing function 1B histone chaperone	-0.685275	0.898	-0.316653	0.999996	-1.40833	0.00333006	-0.0688538	0.955938
ENSMUSG00000024431	Nr3c1	nuclear receptor subfamily 3, group C, member 1	-0.0647649	0.999927	-0.369986	0.999996	0.805211	0.00335584	0.483821	0.49463
ENSMUSG00000038642	Ctss	cathepsin S	0.970125	0.356623	-0.0712865	0.999996	-1.41136	0.00354604	-1.17779	0.22699
ENSMUSG00000044703	Phf11a	PHD finger protein 11A	0.767488	0.804977	0.769729	0.999996	-1.47766	0.00355671	-0.79995	0.546363
ENSMUSG00000022051	Bnip3l	BCL2/adenovirus E1B interacting protein 3-like	-0.450003	0.956773	-0.261439	0.999996	0.984198	0.00355671	0.377764	0.655304
ENSMUSG00000019470	Xab2	XPA binding protein 2	0.135048	0.999927	0.308039	0.999996	0.788592	0.00355671	-0.140503	0.827753
ENSMUSG00000022659	Gcsam	germinal center associated, signaling and motility	0.784216	0.999927	-1.60522	0.603298	-2.32831	0.00359663	1.56832	0.440722
ENSMUSG00000030789	Itgax	integrin alpha X	-0.109216	0.999927	0.62229	0.373949	-0.767152	0.00366782	-0.181901	0.770617
ENSMUSG00000021200	Asb2	ankyrin repeat and SOCS box-containing 2	0.352797	0.999927	-0.983514	0.999996	-2.01288	0.00382747	-0.772266	0.65269
ENSMUSG00000023004	Tuba1b	tubulin, alpha 1B	-0.258853	0.999927	-0.26759	0.999996	-0.95977	0.00383719	-0.367728	0.655304
ENSMUSG00000058586	Serhl	serine hydrolase-like	-0.0538497	0.999927	0.0378842	0.999996	-1.13566	0.00383719	0.0854039	0.931487
ENSMUSG00000107749	Gm44321	predicted gene, 44321	0.413492	0.999927	0.091546	0.999996	-2.52247	0.00385147	0.917317	0.676442
ENSMUSG00000022346	Myc	myelocytomatosis oncogene	0.622438	0.999927	0.00951075	0.999996	-1.59221	0.00385147	-0.512601	0.707883
ENSMUSG00000048497	Mmgt2	membrane magnesium transporter 2	0.0190034	0.999927	0.336937	0.999996	0.872836	0.00385147	-0.234607	0.744109
ENSMUSG00000053398	Phgdh	3-phosphoglycerate dehydrogenase	0.308414	0.999927	-0.000435693	0.999996	-1.06279	0.00385255	-0.140056	0.874093
ENSMUSG00000051037	Zfp455	zinc finger protein 455	0.551412	0.999927	-1.14746	0.999996	2.45114	0.00392254	0.236805	0.907876
ENSMUSG00000043953	Ccrl2	chemokine (C-C motif) receptor-like 2	0.117104	0.999927	0.1668	0.999996	1.27529	0.00404395	-0.25143	0.80859
ENSMUSG00000031982	Arv1	ARV1 homolog, fatty acid homeostasis modulator	0.652206	0.999927	0.127669	0.999996	-1.50436	0.00406491	0.356321	0.767517
ENSMUSG00000052565	Hist1h1d	histone cluster 1, H1d	0.320443	0.999927	-0.307555	0.999996	1.78763	0.00406491	0.257814	0.864748
ENSMUSG00000014846	Tppp3	tubulin polymerization-promoting protein family member 3	-2.01284	0.219778	-0.154727	0.999996	-2.66271	0.00406491	0.132142	0.956058
ENSMUSG00000024136	Dnase1l2	deoxyribonuclease 1-like 2	-0.282693	0.999927	0.624382	0.999996	2.85634	0.00412909	0.737312	0.754572
ENSMUSG00000030243	Recql	RecQ protein-like	-0.0877616	0.999927	0.201433	0.999996	-0.803101	0.00415195	-0.337766	0.624829
ENSMUSG00000030357	Fkbp4	FK506 binding protein 4	-0.0442237	0.999927	-0.452194	0.999996	0.927614	0.00415195	0.239631	0.754911
ENSMUSG00000004789	Dlst	dihydrolipoamide S-succinyltransferase (E2 component of 2-oxo-glutarate complex)	-0.258507	0.999927	-0.0290967	0.999996	-0.717877	0.00415451	0.0847943	0.889581
ENSMUSG00000043931	Gimap7	GTPase, IMAP family member 7	0.48573	0.990794	-0.613747	0.999996	-1.07533	0.00424069	-0.634387	0.507362
ENSMUSG00000036777	Anln	anillin, actin binding protein	-1.06667	0.636523	-0.515595	0.999996	-1.80979	0.00424069	-0.236829	0.876122
ENSMUSG00000020038	Cry1	cryptochrome 1 (photolyase-like)	-0.537399	0.999927	-1.01664	0.53781	1.36006	0.00424129	-0.0917712	0.939636
ENSMUSG00000027339	Rassf2	Ras association (RalGDS/AF-6) domain family member 2	-0.477182	0.775976	-0.0229902	0.999996	-0.879859	0.00445129	-0.240239	0.742067
ENSMUSG00000101493	2810405F17Rik	RIKEN cDNA 2810405F17 gene	0.36439	0.999927	0.282447	0.999996	2.02211	0.0046764	1.0455	0.565609
ENSMUSG00000027882	Stxbp3	syntaxin binding protein 3	0.0676871	0.999927	0.174743	0.999996	0.812754	0.00474044	0.0542819	0.941489
ENSMUSG00000034177	Rnf43	ring finger protein 43	0.40761	0.999927	1.08271	0.195679	-1.20255	0.00478598	-0.703315	0.519656
ENSMUSG00000004187	Kifc2	kinesin family member C2	0.345404	0.999927	0.038059	0.999996	1.94305	0.00478598	0.19991	0.902723
ENSMUSG00000044770	Scml4	Scm polycomb group protein like 4	0.104931	0.999927	-0.095498	0.999996	-0.86281	0.00483857	-0.447652	0.565609
ENSMUSG00000097048	1600020E01Rik	RIKEN cDNA 1600020E01 gene	-0.311576	0.999927	0.119637	0.999996	1.07283	0.00485565	-0.0335204	0.972194
ENSMUSG00000058355	Abce1	ATP-binding cassette, sub-family E (OABP), member 1	0.251666	0.999927	-0.0271853	0.999996	-0.705259	0.00486564	-0.209754	0.726325
ENSMUSG00000028873	Cdca8	cell division cycle associated 8	-1.02908	0.898	-0.442529	0.999996	-2.05777	0.00487765	-0.149258	0.935631
ENSMUSG00000078926	Cdc20b	cell division cycle 20B	-0.283019	0.999927	1.53705	0.458808	1.89947	0.00497368	0.260151	0.880206
ENSMUSG00000038366	Lasp1	LIM and SH3 protein 1	-0.0151531	0.999927	-0.135154	0.999996	0.70287	0.00500983	0.0707539	0.906746
ENSMUSG00000075289	Carns1	carnosine synthase 1	-0.152711	0.999927	-0.0891456	0.999996	1.39357	0.00503187	-0.265387	0.820733
ENSMUSG00000056394	Lig1	ligase I, DNA, ATP-dependent	0.108152	0.999927	-0.628372	0.999996	-1.03725	0.0050735	-0.433687	0.630154
ENSMUSG00000053801	Grwd1	glutamate-rich WD repeat containing 1	0.220901	0.999927	-0.476789	0.999996	-1.47273	0.0050735	-0.298307	0.807221
ENSMUSG00000030346	Rad51ap1	RAD51 associated protein 1	-0.534263	0.999927	-0.509233	0.999996	-2.08939	0.0050735	-0.264379	0.881628
ENSMUSG00000024240	Epc1	enhancer of polycomb homolog 1	-0.235761	0.999927	-0.173731	0.999996	1.12625	0.00528879	0.296987	0.754572
ENSMUSG00000074749	Kiz	kizuna centrosomal protein	0.222428	0.999927	-0.120531	0.999996	1.34923	0.00535279	-0.208407	0.857779
ENSMUSG00000027207	Galk2	galactokinase 2	-0.117783	0.999927	0.0567918	0.999996	-0.931753	0.00542221	-0.166445	0.833408
ENSMUSG00000034311	Kif4	kinesin family member 4	-1.59199	0.492551	-0.0661051	0.999996	-2.45231	0.00542221	-0.152169	0.945155
ENSMUSG00000071716	Apol7e	apolipoprotein L 7e	0.678693	0.366537	0.176273	0.999996	-0.950089	0.00551569	-0.405036	0.626496
ENSMUSG00000009585	Apobec3	apolipoprotein B mRNA editing enzyme, catalytic polypeptide 3	0.469916	0.526609	-0.0979441	0.999996	-0.736772	0.00565753	-0.199815	0.750056
ENSMUSG00000022580	Rhpn1	rhophilin, Rho GTPase binding protein 1	0.320162	0.999927	0.242217	0.999996	2.7842	0.00569303	0.744641	0.753917
ENSMUSG00000075266	Cenpw	centromere protein W	-0.602468	0.999927	-0.456578	0.999996	-1.6465	0.00584095	-0.00814684	0.994637
ENSMUSG00000024843	Chka	choline kinase alpha	0.396097	0.999927	0.686152	0.999996	1.18041	0.00600138	0.247845	0.803215
ENSMUSG00000062376	Borcs7	BLOC-1 related complex subunit 7	0.131662	0.999927	0.876698	0.175302	0.912757	0.00605867	0.388449	0.64265
ENSMUSG00000091144	Phf11c	PHD finger protein 11C	0.195572	0.999927	-0.364933	0.999996	-1.75422	0.00620618	-0.583404	0.707405
ENSMUSG00000037172	E330009J07Rik	RIKEN cDNA E330009J07 gene	-0.825325	0.999927	0.653591	0.999996	-1.88827	0.00634394	1.45464	0.373805
ENSMUSG00000092274	Neat1	nuclear paraspeckle assembly transcript 1 (non-protein coding)	0.0858544	0.999927	0.387397	0.999996	1.29443	0.00654315	0.852823	0.472331
ENSMUSG00000027298	Tyro3	TYRO3 protein tyrosine kinase 3	0.324009	0.999927	0.14211	0.999996	-1.74473	0.00654315	0.032829	0.982356
ENSMUSG00000029627	Zkscan14	zinc finger with KRAB and SCAN domains 14	0.145681	0.999927	-1.61553e-06	0.999996	1.10531	0.00654315	-0.0109023	0.990472
ENSMUSG00000036067	Slc2a6	solute carrier family 2 (facilitated glucose transporter), member 6	0.610151	0.999927	0.0818567	0.999996	-1.35184	0.00656071	-0.663089	0.582365
ENSMUSG00000026669	Mcm10	minichromosome maintenance 10 replication initiation factor	-0.397775	0.999927	-0.404475	0.999996	-1.63213	0.00660281	0.296122	0.829311
ENSMUSG00000045690	Wdr89	WD repeat domain 89	-0.106377	0.999927	-0.592978	0.999996	-1.40826	0.00663443	0.0398576	0.974451
ENSMUSG00000020495	Smg8	smg-8 homolog, nonsense mediated mRNA decay factor (C. elegans)	-0.0829836	0.999927	-0.411246	0.999996	1.08031	0.00677555	-0.235933	0.799096
ENSMUSG00000034906	Ncaph	non-SMC condensin I complex, subunit H	-0.942739	0.854434	-0.367933	0.999996	-1.78826	0.00696167	-0.000667963	0.999519
ENSMUSG00000005483	Dnajb1	DnaJ heat shock protein family (Hsp40) member B1	-0.0434981	0.999927	0.178703	0.999996	1.09279	0.00715779	0.315035	0.738722
ENSMUSG00000006906	Stambp	STAM binding protein	0.147174	0.999927	-0.106162	0.999996	-1.01008	0.00722499	-0.177577	0.84115
ENSMUSG00000037649	H2-DMa	histocompatibility 2, class II, locus DMa	-0.304029	0.999927	-0.292754	0.999996	-1.27841	0.00739148	-0.805518	0.499325
ENSMUSG00000040723	Rcsd1	RCSD domain containing 1	0.278675	0.999927	0.0830698	0.999996	-0.857809	0.00757216	-0.470069	0.565609
ENSMUSG00000001105	Ift20	intraflagellar transport 20	0.0806015	0.999927	0.137508	0.999996	0.752879	0.00757216	0.160772	0.803215
ENSMUSG00000108414	Snhg1	small nucleolar RNA host gene 1	0.522216	0.999927	-0.521167	0.999996	-1.26686	0.00785919	-0.00415122	0.99662
ENSMUSG00000057132	Rpgrip1	retinitis pigmentosa GTPase regulator interacting protein 1	-0.187283	0.999927	0.145803	0.999996	-1.56352	0.00791909	0.345418	0.797359
ENSMUSG00000021391	Cenpp	centromere protein P	-0.470244	0.999927	-0.842248	0.999996	-2.04378	0.00796925	-0.459719	0.793493
ENSMUSG00000018572	Phf23	PHD finger protein 23	0.116495	0.999927	-0.25461	0.999996	1.05311	0.00810462	-0.099997	0.915125
ENSMUSG00000042694	Stn1	STN1, CST complex subunit	0.354541	0.999927	-0.808663	0.720287	-1.11392	0.00818736	-0.0983016	0.923482
ENSMUSG00000026536	Ifi211	interferon activated gene 211	0.718664	0.999927	0.059775	0.999996	-2.6184	0.00832668	-0.425226	0.85296
ENSMUSG00000031821	Gins2	GINS complex subunit 2 (Psf2 homolog)	-0.350507	0.999927	-0.350614	0.999996	-1.96545	0.00832668	0.0470545	0.977856
ENSMUSG00000008855	Hdac5	histone deacetylase 5	-0.0799189	0.999927	-0.0315481	0.999996	1.07142	0.00835381	0.504053	0.606775
ENSMUSG00000054612	Mgmt	O-6-methylguanine-DNA methyltransferase	-0.155083	0.999927	0.0816523	0.999996	-1.91761	0.00836265	0.511936	0.755981
ENSMUSG00000052299	Ltn1	listerin E3 ubiquitin protein ligase 1	0.194759	0.999927	0.0804901	0.999996	0.77515	0.00844106	0.125985	0.855947
ENSMUSG00000028247	Coq3	coenzyme Q3 methyltransferase	-0.142089	0.999927	-0.591474	0.999996	-2.04659	0.00844106	0.024511	0.989213
ENSMUSG00000028207	Asph	aspartate-beta-hydroxylase	-0.251101	0.999927	-0.613648	0.999996	-1.85104	0.00846533	-1.53498	0.297819
ENSMUSG00000035683	Melk	maternal embryonic leucine zipper kinase	-1.91942	0.125958	-0.299584	0.999996	-2.18296	0.00846533	-0.705711	0.71765
ENSMUSG00000016756	Cmah	cytidine monophospho-N-acetylneuraminic acid hydroxylase	0.233735	0.999927	0.173872	0.999996	-1.15471	0.00868749	0.428848	0.685787
ENSMUSG00000040463	Mybbp1a	MYB binding protein (P160) 1a	-0.0935626	0.999927	-0.133478	0.999996	-0.870105	0.00879388	-0.368062	0.649013
ENSMUSG00000051627	Hist1h1e	histone cluster 1, H1e	-0.0562263	0.999927	0.081467	0.999996	1.56774	0.00890253	0.431563	0.754572
ENSMUSG00000019795	Pcmt1	protein-L-isoaspartate (D-aspartate) O-methyltransferase 1	-0.321131	0.813112	-0.468037	0.53781	0.577528	0.00907293	0.0019871	0.99662
ENSMUSG00000019139	Isyna1	myo-inositol 1-phosphate synthase A1	0.57454	0.905898	-0.394065	0.999996	-1.09716	0.00920321	-0.490056	0.626496
ENSMUSG00000051998	Lax1	lymphocyte transmembrane adaptor 1	0.56042	0.0760999	0.481609	0.53781	-0.591846	0.00920321	-0.246011	0.655304
ENSMUSG00000090394	4930523C07Rik	RIKEN cDNA 4930523C07 gene	0.206702	0.999927	-0.494905	0.822678	-0.688698	0.00920321	-0.144883	0.810156
ENSMUSG00000041598	Cdc42ep4	CDC42 effector protein (Rho GTPase binding) 4	-0.142596	0.999927	0.752855	0.999996	2.19609	0.0093408	-0.348961	0.86268
ENSMUSG00000031827	Cotl1	coactosin-like 1 (Dictyostelium)	-0.0781464	0.999927	-0.400078	0.999996	-0.864923	0.00958577	-0.58332	0.472331
ENSMUSG00000029478	Ncor2	nuclear receptor co-repressor 2	-0.0362143	0.999927	-0.116871	0.999996	-1.31912	0.00970446	-0.310626	0.788204
ENSMUSG00000089829	Gm16565	predicted gene 16565	-0.782578	0.802754	0.193398	0.999996	1.41367	0.00976272	0.583293	0.653135
ENSMUSG00000024936	Kcnk7	potassium channel, subfamily K, member 7	0.251106	0.999927	0.204041	0.999996	2.34634	0.00976546	0.350506	0.868283
ENSMUSG00000029254	Stap1	signal transducing adaptor family member 1	-0.0525538	0.999927	-0.39559	0.999996	-0.771252	0.00985651	0.334322	0.638121
ENSMUSG00000018983	E2f2	E2F transcription factor 2	-0.925422	0.570677	-0.297371	0.999996	-1.42049	0.00991278	-0.207986	0.872847
ENSMUSG00000040663	Clcf1	cardiotrophin-like cytokine factor 1	0.0149614	0.999927	-0.0726962	0.999996	0.90101	0.0099974	0.306122	0.714601
ENSMUSG00000029149	Krtcap3	keratinocyte associated protein 3	0.798365	0.999927	0.518257	0.999996	-1.82132	0.0099974	-0.121319	0.943962
ENSMUSG00000091649	Phf11b	PHD finger protein 11B	0.46726	0.858451	-0.0458179	0.999996	-0.855881	0.0100039	-0.661494	0.391356
ENSMUSG00000037544	Dlgap5	DLG associated protein 5	-0.748585	0.620484	-0.0957312	0.999996	-1.14685	0.0100302	0.394589	0.709088
ENSMUSG00000024773	Atg2a	autophagy related 2A	0.550324	0.511465	0.272097	0.999996	0.816188	0.010166	-0.21295	0.767517
ENSMUSG00000017466	Timp2	tissue inhibitor of metalloproteinase 2	-1.14482	0.999927	-0.040756	0.999996	2.39588	0.01029	1.61484	0.477583
ENSMUSG00000037058	Paip2	polyadenylate-binding protein-interacting protein 2	-0.159999	0.999927	-0.123641	0.999996	0.635465	0.01029	0.166987	0.766826
ENSMUSG00000039089	L3mbtl3	L3MBTL3 histone methyl-lysine binding protein	0.140759	0.999927	0.0258524	0.999996	1.1109	0.0103903	0.0477916	0.965833
ENSMUSG00000078922	Tgtp1	T cell specific GTPase 1	0.316122	0.999927	-1.03073	0.999996	-2.30723	0.0104845	-0.469097	0.813084
ENSMUSG00000087113	Gm11714	predicted gene 11714	0.420813	0.999927	0.438558	0.999996	-2.35125	0.0105329	0.0229902	0.990967
ENSMUSG00000033379	Atp6v0b	ATPase, H+ transporting, lysosomal V0 subunit B	0.16801	0.999927	-0.0371323	0.999996	0.710833	0.0105353	0.129653	0.841086
ENSMUSG00000022070	Bora	bora, aurora kinase A activator	-0.0106505	0.999927	-0.171578	0.999996	-1.46479	0.0105878	-0.206771	0.875473
ENSMUSG00000037306	Man1c1	mannosidase, alpha, class 1C, member 1	0.988925	0.752158	0.256419	0.999996	-1.66498	0.0107639	-0.462048	0.755981
ENSMUSG00000010067	Rassf1	Ras association (RalGDS/AF-6) domain family member 1	-0.209072	0.999927	-0.346706	0.999996	0.750215	0.010931	-0.063158	0.93039
ENSMUSG00000030802	Bckdk	branched chain ketoacid dehydrogenase kinase	-0.0754833	0.999927	-0.10328	0.999996	-0.893648	0.0110242	-0.623887	0.459206
ENSMUSG00000001348	Acp5	acid phosphatase 5, tartrate resistant	-0.414626	0.999927	-0.288623	0.999996	-1.1663	0.0110242	-0.629381	0.574758
ENSMUSG00000070327	Rnf213	ring finger protein 213	0.140552	0.999927	-0.120754	0.999996	-1.31737	0.0110242	-0.176611	0.883529
ENSMUSG00000111229	Gm39323	predicted gene, 39323	0.584076	0.999927	-0.151971	0.999996	-2.21068	0.0110242	-0.0879704	0.966685
ENSMUSG00000054435	Gimap4	GTPase, IMAP family member 4	0.155228	0.999927	-0.0248576	0.999996	-0.624676	0.0110462	-0.178404	0.752318
ENSMUSG00000037174	Elf2	E74-like factor 2	0.05124	0.999927	0.191096	0.999996	0.738367	0.0111526	-0.205407	0.755812
ENSMUSG00000024235	Map3k8	mitogen-activated protein kinase kinase kinase 8	-0.150805	0.999927	-0.0861398	0.999996	-1.07673	0.011199	-0.0579918	0.956058
ENSMUSG00000017802	Retreg3	reticulophagy regulator family member 3	0.351262	0.999927	-0.10051	0.999996	0.940672	0.0113743	-0.51693	0.572698
ENSMUSG00000026039	Sgo2a	shugoshin 2A	0.590683	0.999927	0.0495452	0.999996	-1.73581	0.0115399	0.991633	0.560081
ENSMUSG00000020415	Pttg1	pituitary tumor-transforming gene 1	0.368475	0.999927	-0.253893	0.999996	0.777816	0.0115956	-0.233937	0.738987
ENSMUSG00000016541	Atxn10	ataxin 10	0.0679885	0.999927	0.0342504	0.999996	-0.689215	0.0115956	-0.13746	0.824933
ENSMUSG00000079553	Kifc1	kinesin family member C1	-0.462915	0.999927	-0.0185568	0.999996	-1.58853	0.0116936	0.0286201	0.983567
ENSMUSG00000027639	Samhd1	SAM domain and HD domain, 1	-0.134298	0.999927	-0.206472	0.999996	-0.774099	0.0117419	-0.372121	0.609004
ENSMUSG00000038014	Fam120a	family with sequence similarity 120, member A	-0.0351627	0.999927	-0.178203	0.999996	-1.02441	0.0117419	-0.266578	0.771596
ENSMUSG00000098715	Gm28053	predicted gene, 28053	0.00724798	0.999927	0.0484871	0.999996	-1.21928	0.0118212	-0.598103	0.597948
ENSMUSG00000030956	Fam53b	family with sequence similarity 53, member B	0.442463	0.601505	0.335927	0.999996	0.681017	0.0118212	0.175308	0.77525
ENSMUSG00000052763	Zfp212	Zinc finger protein 212	-0.0872	0.999927	0.113691	0.999996	1.0925	0.0121201	0.164296	0.871483
ENSMUSG00000040557	Mettl27	methyltransferase like 27	0.977846	0.855923	-0.021561	0.999996	-1.74704	0.0122165	-1.05971	0.529527
ENSMUSG00000028573	Fggy	FGGY carbohydrate kinase domain containing	0.133177	0.999927	0.17415	0.999996	-2.29487	0.0122165	0.33722	0.874209
ENSMUSG00000032501	Trib1	tribbles pseudokinase 1	0.0238898	0.999927	0.288344	0.999996	-2.05541	0.0122165	0.061181	0.974764
ENSMUSG00000041132	N4bp2l1	NEDD4 binding protein 2-like 1	-0.341455	0.999927	-0.236952	0.999996	-1.51926	0.0125395	-0.266968	0.849168
ENSMUSG00000022034	Esco2	establishment of sister chromatid cohesion N-acetyltransferase 2	-1.23292	0.511465	-0.659041	0.999996	-1.79719	0.0125746	0.563637	0.728057
ENSMUSG00000003039	Fam32a	family with sequence similarity 32, member A	0.171796	0.999927	-0.257865	0.999996	0.522592	0.0128312	-0.38403	0.440722
ENSMUSG00000027883	Gpsm2	G-protein signalling modulator 2 (AGS3-like, C. elegans)	-2.16859	0.13573	-0.00549614	0.999996	-2.39563	0.0128312	-1.05248	0.649013
ENSMUSG00000035919	Bbs9	Bardet-Biedl syndrome 9 (human)	0.027019	0.999927	-0.100797	0.999996	-1.60357	0.0134988	-0.595427	0.700654
ENSMUSG00000052142	Rasal3	RAS protein activator like 3	0.130068	0.999927	-0.106463	0.999996	0.733543	0.0134988	0.0709586	0.91969
ENSMUSG00000058216	Gstp3	glutathione S-transferase pi 3	0.784512	0.999927	-0.59656	0.999996	-2.23338	0.013535	-0.875309	0.680604
ENSMUSG00000004446	Bid	BH3 interacting domain death agonist	0.178886	0.999927	-0.0100587	0.999996	-0.642491	0.0136861	-0.616057	0.212782
ENSMUSG00000025289	Prdx4	peroxiredoxin 4	-0.487832	0.999927	-0.397897	0.999996	-1.49716	0.0137192	0.682592	0.625995
ENSMUSG00000097219	Gm26551	predicted gene, 26551	1.06694	0.999927	-0.122526	0.999996	-2.40687	0.0139457	0.690409	0.753765
ENSMUSG00000038417	Fig4	FIG4 phosphoinositide 5-phosphatase	-0.312926	0.999927	0.568011	0.6209	0.702853	0.0140811	-0.0892438	0.89334
ENSMUSG00000000826	Dnajc5	DnaJ heat shock protein family (Hsp40) member C5	-0.209417	0.999927	-0.048882	0.999996	0.712759	0.0140984	0.0812367	0.903859
ENSMUSG00000030816	Rnf40	ring finger protein 40	-0.137326	0.999927	0.020901	0.999996	0.656467	0.0141362	-0.08613	0.88874
ENSMUSG00000000184	Ccnd2	cyclin D2	-0.151548	0.999927	-0.276606	0.999996	0.823346	0.0143103	0.242616	0.750117
ENSMUSG00000027351	Spred1	sprouty protein with EVH-1 domain 1, related sequence	0.497649	0.999927	0.281937	0.999996	1.74348	0.0143103	0.278638	0.86268
ENSMUSG00000021365	Nedd9	neural precursor cell expressed, developmentally down-regulated gene 9	-0.257591	0.999927	-0.308793	0.999996	0.701773	0.0144757	-0.174378	0.788559
ENSMUSG00000030978	Rrm1	ribonucleotide reductase M1	-0.2984	0.999927	-0.456219	0.999996	-0.772486	0.0144872	-0.454863	0.564986
ENSMUSG00000039917	Rhbdd2	rhomboid domain containing 2	0.230712	0.999927	0.322667	0.999996	-1.23681	0.0147554	0.0601096	0.962667
ENSMUSG00000028378	Ptgr1	prostaglandin reductase 1	0.103669	0.999927	-0.692505	0.999996	-1.77166	0.0149565	-0.334814	0.837644
ENSMUSG00000087131	Gm16152	predicted gene 16152	0.689998	0.999927	0.753	0.999996	-1.81341	0.0151121	1.05316	0.565609
ENSMUSG00000095325	Zfp870	zinc finger protein 870	-0.252917	0.999927	0.162417	0.999996	1.75177	0.0152015	-0.59247	0.721444
ENSMUSG00000106837	D630030B08Rik	RIKEN cDNA D630030B08 gene	-0.444165	0.999927	0.897713	0.999996	-2.05503	0.0155315	1.10661	0.582365
ENSMUSG00000023393	Slc17a9	solute carrier family 17, member 9	-0.451882	0.999927	-0.409736	0.999996	-1.26304	0.0155315	0.244417	0.83555
ENSMUSG00000014778	Fhod1	formin homology 2 domain containing 1	0.307311	0.999927	0.095367	0.999996	-1.52604	0.0155315	-0.292829	0.840193
ENSMUSG00000037960	Card19	caspase recruitment domain family, member 19	0.305749	0.999927	-0.00621182	0.999996	0.774071	0.0155315	-0.0192781	0.979376
ENSMUSG00000020739	Nup85	nucleoporin 85	-0.141754	0.999927	-0.241286	0.999996	0.715927	0.0155372	-0.134355	0.84204
ENSMUSG00000098318	Lockd	lncRNA downstream of Cdkn1b	0.00822093	0.999927	-0.450831	0.999996	-1.28076	0.0157995	0.317319	0.782732
ENSMUSG00000039361	Picalm	phosphatidylinositol binding clathrin assembly protein	0.0803497	0.999927	-0.217392	0.999996	-0.660893	0.0158782	0.342773	0.592879
ENSMUSG00000062110	Scfd2	Sec1 family domain containing 2	-0.111777	0.999927	0.361017	0.999996	0.953819	0.0158782	0.259576	0.769911
ENSMUSG00000053730	Tmem39b	transmembrane protein 39b	0.155126	0.999927	0.0562321	0.999996	1.00769	0.0158782	-0.0586971	0.954041
ENSMUSG00000079685	Ulbp1	UL16 binding protein 1	-0.338044	0.999927	-0.325159	0.999996	-1.42507	0.0160976	-0.442584	0.738722
ENSMUSG00000030745	Il21r	interleukin 21 receptor	-0.32288	0.999927	-0.461453	0.999996	1.37872	0.0162709	-0.372221	0.769911
ENSMUSG00000021094	Dhrs7	dehydrogenase/reductase (SDR family) member 7	0.314769	0.999927	-0.036437	0.999996	0.765353	0.0168824	-0.305105	0.68474
ENSMUSG00000059423	Zfp933	zinc finger protein 933	-0.215675	0.999927	-0.346059	0.999996	-1.43807	0.0168967	0.0426217	0.975348
ENSMUSG00000058290	Espl1	extra spindle pole bodies 1, separase	-0.849572	0.999927	-0.640257	0.999996	-1.91179	0.0170479	-0.083316	0.966306
ENSMUSG00000038776	Ephx1	epoxide hydrolase 1, microsomal	-0.777797	0.431483	-0.116504	0.999996	1.06784	0.0172243	-0.707934	0.49463
ENSMUSG00000025498	Irf7	interferon regulatory factor 7	0.832514	0.21553	0.0630526	0.999996	-0.955219	0.0172243	-0.37183	0.691972
ENSMUSG00000028860	Sytl1	synaptotagmin-like 1	-0.911817	0.953169	-0.91283	0.999996	-1.70441	0.0172243	0.138578	0.935631
ENSMUSG00000041477	Dcp1b	decapping mRNA 1B	-0.0362371	0.999927	0.275286	0.999996	0.830991	0.0173163	0.255184	0.745539
ENSMUSG00000019982	Myb	myeloblastosis oncogene	0.643483	0.999927	1.57928	0.458808	-1.84877	0.0174423	0.327851	0.851768
ENSMUSG00000020120	Plek	pleckstrin	-0.111662	0.999927	0.573439	0.686576	0.712987	0.0177393	0.482667	0.501166
ENSMUSG00000057561	Eif1a	eukaryotic translation initiation factor 1A	-0.252569	0.999927	-0.0613197	0.999996	-0.739172	0.0178822	-0.253848	0.722365
ENSMUSG00000037243	Zfp692	zinc finger protein 692	0.435411	0.999927	0.514139	0.999996	0.982454	0.0178822	-0.125968	0.894397
ENSMUSG00000020283	Pex13	peroxisomal biogenesis factor 13	-0.173562	0.999927	0.0295139	0.999996	1.13587	0.0178822	0.0201122	0.984541
ENSMUSG00000006920	Ezh1	enhancer of zeste 1 polycomb repressive complex 2 subunit	-0.337198	0.999927	0.115179	0.999996	0.693259	0.0179621	-0.182307	0.778194
ENSMUSG00000022195	6030458C11Rik	RIKEN cDNA 6030458C11 gene	0.152966	0.999927	0.161115	0.999996	-0.7645	0.0182564	0.194827	0.785801
ENSMUSG00000024640	Psat1	phosphoserine aminotransferase 1	-0.204187	0.999927	-0.602624	0.999996	-0.935644	0.0182966	-0.696932	0.444922
ENSMUSG00000110902	Gm33104	predicted gene, 33104	0.271184	0.999927	0.399761	0.999996	1.04932	0.0183425	0.162345	0.874093
ENSMUSG00000028568	Btf3l4	basic transcription factor 3-like 4	0.260715	0.999927	0.174047	0.999996	1.18608	0.018541	0.421165	0.713561
ENSMUSG00000027293	Ehd4	EH-domain containing 4	0.241065	0.999927	-0.172825	0.999996	-0.595679	0.018543	-0.545352	0.285914
ENSMUSG00000061769	Klra6	killer cell lectin-like receptor, subfamily A, member 6	-0.101632	0.999927	-0.255855	0.999996	-1.05033	0.018543	-0.560093	0.58646
ENSMUSG00000021485	Mxd3	Max dimerization protein 3	-1.2691	0.767092	-0.0739327	0.999996	-2.05892	0.018543	0.279154	0.886862
ENSMUSG00000062761	Zfp512	zinc finger protein 512	0.49259	0.829127	0.933747	0.0828247	-0.831431	0.0185932	-0.0278317	0.973221
ENSMUSG00000006715	Gmnn	geminin	0.053224	0.999927	-0.742614	0.999996	-1.17985	0.0186132	-0.150958	0.894296
ENSMUSG00000069265	Hist1h3a	histone cluster 1, H3a	0.317922	0.999927	-0.656927	0.999996	1.6907	0.0186132	0.108639	0.950302
ENSMUSG00000015714	Cers2	ceramide synthase 2	0.360242	0.80248	0.0339497	0.999996	0.598747	0.0186968	-0.112435	0.846432
ENSMUSG00000017830	Dhx58	DEXH (Asp-Glu-X-His) box polypeptide 58	0.351627	0.999927	0.739736	0.412715	-0.808545	0.0187303	-0.749884	0.267166
ENSMUSG00000046733	Gprc5a	G protein-coupled receptor, family C, group 5, member A	-0.474217	0.999927	0.87614	0.999996	2.34974	0.0187497	1.55343	0.526282
ENSMUSG00000031562	Dctd	dCMP deaminase	0.218118	0.999927	-0.456228	0.999996	-2.1023	0.0188607	-0.61472	0.755536
ENSMUSG00000027001	Dusp19	dual specificity phosphatase 19	0.458833	0.999927	-0.187508	0.999996	1.15746	0.0189741	-0.0865791	0.939954
ENSMUSG00000027331	Knstrn	kinetochore-localized astrin/SPAG5 binding	-0.102614	0.999927	-0.272989	0.999996	-0.958052	0.0195654	-0.202609	0.822686
ENSMUSG00000032175	Tyk2	tyrosine kinase 2	-0.183885	0.999927	0.268058	0.999996	0.838768	0.0196573	0.267242	0.738722
ENSMUSG00000069300	Hist1h2bj	histone cluster 1, H2bj	0.361745	0.999927	-0.729877	0.999996	1.59421	0.0197668	0.1244	0.936047
ENSMUSG00000003119	Cdk12	cyclin-dependent kinase 12	-0.118376	0.999927	0.396442	0.999996	0.864543	0.0197903	0.601243	0.499325
ENSMUSG00000032902	Slc16a1	solute carrier family 16 (monocarboxylic acid transporters), member 1	0.434304	0.999927	-0.0678443	0.999996	-1.51156	0.0198057	-0.283144	0.846643
ENSMUSG00000027067	Ssrp1	structure specific recognition protein 1	0.132899	0.999927	-0.32321	0.999996	-0.764676	0.0201603	-0.500914	0.52824
ENSMUSG00000116226	Gm49502	predicted gene, 49502	0.24717	0.999927	-0.601256	0.999996	-2.36155	0.0203315	1.40701	0.565609
ENSMUSG00000028630	Dyrk2	dual-specificity tyrosine-(Y)-phosphorylation regulated kinase 2	-0.185112	0.999927	0.0440958	0.999996	-0.896176	0.0203805	-0.111381	0.898231
ENSMUSG00000078153	Psme2b	protease (prosome, macropain) activator subunit 2B	-0.371239	0.999927	-0.230067	0.999996	-1.08962	0.0204624	-0.028054	0.97825
ENSMUSG00000018377	Vezf1	vascular endothelial zinc finger 1	0.0826997	0.999927	0.0659784	0.999996	0.86778	0.0205552	-0.0163794	0.983991
ENSMUSG00000032278	Paqr5	progestin and adipoQ receptor family member V	1.60692	0.0988055	0.203872	0.999996	-1.58671	0.0206883	-0.491926	0.744122
ENSMUSG00000020492	Ska2	spindle and kinetochore associated complex subunit 2	-0.559819	0.907636	-0.148745	0.999996	-0.968017	0.0206883	0.00943492	0.991297
ENSMUSG00000034424	Gcsh	glycine cleavage system protein H (aminomethyl carrier)	0.521808	0.999927	0.0105338	0.999996	-1.12801	0.0208169	-0.33193	0.75426
ENSMUSG00000009894	Snap47	synaptosomal-associated protein, 47	-0.646315	0.570452	-0.0427756	0.999996	-0.925456	0.020823	-0.719327	0.437911
ENSMUSG00000002409	Dyrk1b	dual-specificity tyrosine-(Y)-phosphorylation regulated kinase 1b	-0.0559056	0.999927	0.64243	0.999996	1.69767	0.0209135	-0.239566	0.883529
ENSMUSG00000018930	Ccl4	chemokine (C-C motif) ligand 4	0.154103	0.999927	-0.0805657	0.999996	1.04071	0.0210519	0.439339	0.677488
ENSMUSG00000067199	Frat1	frequently rearranged in advanced T cell lymphomas	-0.00856266	0.999927	-0.067071	0.999996	1.24121	0.0214118	-0.879074	0.492828
ENSMUSG00000045394	Epcam	epithelial cell adhesion molecule	0.385747	0.999927	-0.553571	0.999996	-2.23307	0.0214118	-1.17984	0.58646
ENSMUSG00000047867	Gimap6	GTPase, IMAP family member 6	0.47228	0.243603	0.138704	0.999996	-0.543104	0.0214118	-0.258426	0.637248
ENSMUSG00000040365	Trim41	tripartite motif-containing 41	0.653188	0.999927	0.23219	0.999996	1.80871	0.0214118	0.381356	0.823733
ENSMUSG00000028007	Snx7	sorting nexin 7	0.0296042	0.999927	0.217411	0.999996	-1.94656	0.0214118	0.374806	0.843113
ENSMUSG00000003382	Etv3	ets variant 3	0.328888	0.999927	-0.111135	0.999996	-1.03718	0.0214118	-0.0211426	0.982892
ENSMUSG00000017119	Nbr1	NBR1, autophagy cargo receptor	0.0673562	0.999927	-0.413369	0.999996	0.988885	0.0215765	-0.0433792	0.96666
ENSMUSG00000021271	Zfp839	zinc finger protein 839	-0.331598	0.999927	-0.288097	0.999996	-1.73446	0.0223135	-0.909264	0.599189
ENSMUSG00000073468	Sft2d1	SFT2 domain containing 1	0.126553	0.999927	-0.0421769	0.999996	0.928395	0.0225402	0.145213	0.873199
ENSMUSG00000062908	Acadm	acyl-Coenzyme A dehydrogenase, medium chain	-0.607921	0.24986	-0.319012	0.999996	0.701349	0.0225402	0.043831	0.953268
ENSMUSG00000010609	Psen2	presenilin 2	-0.170442	0.999927	-0.338595	0.999996	-0.794064	0.0225972	-0.749963	0.270156
ENSMUSG00000043061	Tmem18	transmembrane protein 18	-0.3215	0.999927	0.0211496	0.999996	-1.37089	0.0225972	-0.104375	0.94155
ENSMUSG00000025352	Gdf11	growth differentiation factor 11	-0.589384	0.999927	0.490199	0.999996	-1.3176	0.0226104	-0.267307	0.83321
ENSMUSG00000047187	Rab2a	RAB2A, member RAS oncogene family	0.0912437	0.999927	-0.241262	0.999996	0.85007	0.0226188	0.188496	0.818202
ENSMUSG00000029322	Plac8	placenta-specific 8	0.456826	0.999927	-0.487413	0.999996	-1.80122	0.023478	-0.934376	0.607083
ENSMUSG00000074604	Mgst2	microsomal glutathione S-transferase 2	0.396907	0.999927	-0.517103	0.999996	-1.46632	0.023478	-0.276805	0.847907
ENSMUSG00000021116	Eif2s1	eukaryotic translation initiation factor 2, subunit 1 alpha	0.125305	0.999927	-0.241218	0.999996	-0.655952	0.023509	-0.112117	0.86268
ENSMUSG00000086564	Cd101	CD101 antigen	-0.764814	0.999927	-0.844003	0.999996	-1.98969	0.0235318	-1.06976	0.58646
ENSMUSG00000024925	Rnaseh2c	ribonuclease H2, subunit C	0.513171	0.999927	-0.374222	0.999996	1.11416	0.0235318	-0.316054	0.769608
ENSMUSG00000108460	Gm39041	predicted gene, 39041	-0.197894	0.999927	0.0333354	0.999996	-1.92868	0.0235318	0.557483	0.770215
ENSMUSG00000029869	Ephb6	Eph receptor B6	0.39611	0.999927	-0.0840415	0.999996	2.01418	0.0235318	0.520487	0.790985
ENSMUSG00000031628	Casp3	caspase 3	-0.599922	0.48058	-0.296501	0.999996	-0.784341	0.0235318	-0.106808	0.891976
ENSMUSG00000025034	Trim8	tripartite motif-containing 8	-0.056275	0.999927	0.0990768	0.999996	0.883371	0.0235891	0.0932069	0.916865
ENSMUSG00000032518	Rpsa	ribosomal protein SA	0.0898651	0.999927	0.0187312	0.999996	-0.817861	0.0236181	-0.0961623	0.905088
ENSMUSG00000026875	Traf1	TNF receptor-associated factor 1	0.414255	0.926716	0.211279	0.999996	-0.735041	0.0236288	-0.367444	0.622759
ENSMUSG00000025374	Nabp2	nucleic acid binding protein 2	0.246824	0.999927	-0.205874	0.999996	0.72887	0.0237295	-0.0483819	0.94989
ENSMUSG00000054404	Slfn5	schlafen 5	-1.10101	0.576034	0.279748	0.999996	-1.51232	0.0240158	-0.373111	0.795299
ENSMUSG00000050855	Zfp940	zinc finger protein 940	-0.780636	0.999927	-0.525219	0.999996	1.60056	0.0240746	0.391806	0.794714
ENSMUSG00000026589	Sec16b	SEC16 homolog B (S. cerevisiae)	-0.454768	0.999927	-0.371767	0.999996	-1.57166	0.0241301	-0.0442909	0.977271
ENSMUSG00000031802	Phxr4	per-hexamer repeat gene 4	0.548587	0.999927	-0.270185	0.999996	-2.13181	0.0241494	1.22875	0.574952
ENSMUSG00000030102	Itpr1	inositol 1,4,5-trisphosphate receptor 1	-0.188803	0.999927	0.38262	0.999996	-1.21114	0.0241615	-0.302332	0.798979
ENSMUSG00000039285	Azi2	5-azacytidine induced gene 2	0.227454	0.999927	0.44052	0.999996	0.744227	0.0242631	-0.320945	0.677159
ENSMUSG00000015437	Gzmb	granzyme B	-0.3699	0.999927	0.719694	0.999996	1.02993	0.0242969	-0.33715	0.738722
ENSMUSG00000030560	Ctsc	cathepsin C	-0.461754	0.805012	-0.00490917	0.999996	0.747154	0.0245664	-0.107	0.886432
ENSMUSG00000110279	Gm45552	predicted gene 45552	-0.0391233	0.999927	-0.53112	0.999996	-0.765598	0.0246119	0.420146	0.58646
ENSMUSG00000001138	Cnnm3	cyclin M3	0.00759755	0.999927	0.259971	0.999996	1.73359	0.0247294	0.225886	0.895999
ENSMUSG00000059796	Eif4a1	eukaryotic translation initiation factor 4A1	0.107543	0.999927	-0.169226	0.999996	-0.648827	0.0248857	-0.188601	0.75876
ENSMUSG00000032806	Slc10a3	solute carrier family 10 (sodium/bile acid cotransporter family), member 3	0.00730196	0.999927	-0.216194	0.999996	0.860407	0.0250174	-0.670011	0.440722
ENSMUSG00000024079	Eif2ak2	eukaryotic translation initiation factor 2-alpha kinase 2	0.244347	0.999927	0.113839	0.999996	-1.01018	0.0250689	-0.291563	0.766105
ENSMUSG00000030691	Fchsd2	FCH and double SH3 domains 2	0.633032	0.805012	-0.0789115	0.999996	-1.01436	0.0250689	0.134835	0.894397
ENSMUSG00000032322	Pstpip1	proline-serine-threonine phosphatase-interacting protein 1	0.288499	0.999927	0.132954	0.999996	-0.599999	0.0256056	-0.0222267	0.971981
ENSMUSG00000045817	Zfp36l2	zinc finger protein 36, C3H type-like 2	-0.181631	0.999927	0.311664	0.999996	1.1372	0.0257823	0.112781	0.92352
ENSMUSG00000020669	Sh3yl1	Sh3 domain YSC-like 1	0.336541	0.999927	0.272121	0.999996	-1.95423	0.0258462	1.28268	0.550063
ENSMUSG00000111623	Gm48303	predicted gene, 48303	-0.441145	0.999927	1.18878	0.999996	1.8005	0.0259415	0.97051	0.613034
ENSMUSG00000038604	Ripor1	RHO family interacting cell polarization regulator 1	-0.559429	0.999927	-0.304636	0.999996	1.0825	0.0259584	-0.408594	0.714183
ENSMUSG00000006941	Eif1b	eukaryotic translation initiation factor 1B	0.156916	0.999927	-0.218641	0.999996	0.774833	0.0260983	-0.0471407	0.954518
ENSMUSG00000030674	Qprt	quinolinate phosphoribosyltransferase	-0.148101	0.999927	0.200928	0.999996	1.05403	0.0267692	0.539703	0.618585
ENSMUSG00000054206	Gzmm	granzyme M (lymphocyte met-ase 1)	0.793559	0.781313	0.887286	0.999996	-1.21541	0.0268874	0.788653	0.546125
ENSMUSG00000068267	Cenpb	centromere protein B	0.0244736	0.999927	-0.33455	0.999996	-1.1887	0.0268874	-0.637998	0.596851
ENSMUSG00000054717	Hmgb2	high mobility group box 2	-0.317765	0.999927	-0.496324	0.999996	-0.982309	0.0271012	-0.198348	0.83999
ENSMUSG00000006782	Cnp	2',3'-cyclic nucleotide 3' phosphodiesterase	-0.111445	0.999927	0.0275031	0.999996	-0.757146	0.0271629	-0.452556	0.573447
ENSMUSG00000063458	Lrmda	leucine rich melanocyte differentiation associated	0.012329	0.999927	0.959018	0.532319	1.08404	0.0272807	0.096608	0.929965
ENSMUSG00000035840	Lysmd3	LysM, putative peptidoglycan-binding, domain containing 3	0.0756892	0.999927	0.0242469	0.999996	0.690028	0.0275895	0.483081	0.521516
ENSMUSG00000032228	Tcf12	transcription factor 12	0.297435	0.999927	-0.216522	0.999996	-0.872946	0.0275895	-0.126974	0.885549
ENSMUSG00000032220	Myo1e	myosin IE	-0.176633	0.999927	-0.298465	0.999996	-1.0221	0.0276294	-0.284995	0.775953
ENSMUSG00000041654	Slc39a11	solute carrier family 39 (metal ion transporter), member 11	0.863169	0.815195	0.182022	0.999996	-1.3794	0.0278124	-0.113904	0.938132
ENSMUSG00000066363	Serpina3f	serine (or cysteine) peptidase inhibitor, clade A, member 3F	0.849397	0.93692	-1.24221	0.639243	-1.47822	0.0280377	-0.482143	0.741443
ENSMUSG00000046876	Atxn1	ataxin 1	0.249979	0.999927	-0.661524	0.999996	-1.17623	0.0280619	-0.43543	0.717466
ENSMUSG00000039813	Tbc1d2	TBC1 domain family, member 2	0.152933	0.999927	0.688074	0.999996	-1.85566	0.0281812	-0.693159	0.716632
ENSMUSG00000057163	Prss2	protease, serine 2	-0.893273	0.992552	-0.0659108	0.999996	1.7025	0.028535	0.359252	0.81594
ENSMUSG00000000732	Icosl	icos ligand	0.422931	0.999927	-0.545538	0.999996	-1.24386	0.0292252	-0.711389	0.574952
ENSMUSG00000029227	Fip1l1	FIP1 like 1 (S. cerevisiae)	-0.063356	0.999927	0.144471	0.999996	0.574559	0.0293735	0.0627631	0.914982
ENSMUSG00000027248	Pdia3	protein disulfide isomerase associated 3	-0.139944	0.999927	-0.158612	0.999996	-0.574842	0.0295081	-0.556989	0.285914
ENSMUSG00000044768	D1Ertd622e	DNA segment, Chr 1, ERATO Doi 622, expressed	-0.335802	0.830296	0.524432	0.448013	0.540278	0.0295139	0.450357	0.423119
ENSMUSG00000074884	Serf2	small EDRK-rich factor 2	-0.317067	0.999927	0.0398885	0.999996	0.637492	0.0295139	0.0042985	0.994275
ENSMUSG00000028410	Dnaja1	DnaJ heat shock protein family (Hsp40) member A1	0.0357673	0.999927	-0.510944	0.999996	0.70185	0.0297195	0.478718	0.528283
ENSMUSG00000073705	Cenps	centromere protein S	0.764475	0.898	-0.547476	0.999996	-1.29605	0.0298022	-0.6798	0.603143
ENSMUSG00000027905	Ddx20	DEAD (Asp-Glu-Ala-Asp) box polypeptide 20	-0.655986	0.45184	0.0237307	0.999996	0.833335	0.0298022	0.153461	0.856677
ENSMUSG00000037991	Rmi2	RecQ mediated genome instability 2	-0.0844447	0.999927	-1.40671	0.996982	-1.98466	0.0298022	-0.151703	0.941982
ENSMUSG00000028965	Tnfrsf9	tumor necrosis factor receptor superfamily, member 9	0.895449	0.079684	0.340376	0.999996	-0.839939	0.0300648	-0.463039	0.594764
ENSMUSG00000029029	Wrap73	WD repeat containing, antisense to Trp73	0.444529	0.999927	-0.0940173	0.999996	0.828431	0.0300648	0.0141189	0.986696
ENSMUSG00000072774	Zfp951	zinc finger protein 951	-0.362337	0.999927	0.249766	0.999996	-1.47131	0.0302337	-0.356369	0.803183
ENSMUSG00000092607	Scnm1	sodium channel modifier 1	0.315454	0.999927	-0.117783	0.999996	0.782767	0.0302934	0.137415	0.862265
ENSMUSG00000010342	Tex14	testis expressed gene 14	1.13123	0.804572	0.496586	0.999996	-1.78224	0.0303442	1.55277	0.398562
ENSMUSG00000039934	Gsap	gamma-secretase activating protein	0.26505	0.999927	0.515513	0.624968	0.584388	0.0303442	0.0596388	0.923291
ENSMUSG00000020390	Ube2b	ubiquitin-conjugating enzyme E2B	-0.326863	0.950123	-0.0797042	0.999996	0.575618	0.0304226	0.079399	0.893971
ENSMUSG00000026353	Ubxn4	UBX domain protein 4	0.225857	0.999927	-0.302471	0.999996	0.650511	0.0305729	0.00807635	0.989952
ENSMUSG00000027244	Atg13	autophagy related 13	-0.00547854	0.999927	0.0206679	0.999996	0.876506	0.030643	-0.385085	0.677488
ENSMUSG00000019088	Dnase1l1	deoxyribonuclease 1-like 1	0.729161	0.625117	0.0985666	0.999996	-1.02378	0.030643	-0.251327	0.804794
ENSMUSG00000028614	Ndc1	NDC1 transmembrane nucleoporin	-0.655042	0.999927	-0.438652	0.999996	-1.19993	0.030643	0.0814084	0.950877
ENSMUSG00000041629	Fam104a	family with sequence similarity 104, member A	0.0410035	0.999927	0.19068	0.999996	0.865363	0.030643	0.0540763	0.954041
ENSMUSG00000027108	Ola1	Obg-like ATPase 1	0.06989	0.999927	-0.277082	0.999996	-0.676639	0.0309269	0.126367	0.85492
ENSMUSG00000029062	Cdk11b	cyclin-dependent kinase 11B	0.27709	0.999927	-0.0779354	0.999996	0.517464	0.031145	0.347867	0.542982
ENSMUSG00000033111	3830406C13Rik	RIKEN cDNA 3830406C13 gene	-0.193902	0.999927	0.377688	0.999996	-0.861779	0.031145	-0.159767	0.857034
ENSMUSG00000039994	Timeless	timeless circadian clock 1	0.215302	0.999927	-0.395276	0.999996	-1.13982	0.0312015	-0.104637	0.931487
ENSMUSG00000027589	Pcmtd2	protein-L-isoaspartate (D-aspartate) O-methyltransferase domain containing 2	-0.191111	0.999927	0.203766	0.999996	0.77106	0.0312605	0.350967	0.668012
ENSMUSG00000026749	Nek6	NIMA (never in mitosis gene a)-related expressed kinase 6	-0.405712	0.999927	0.292994	0.999996	-1.76702	0.0312605	-0.736853	0.691371
ENSMUSG00000035629	Rubcn	RUN domain and cysteine-rich domain containing, Beclin 1-interacting protein	-0.126535	0.999927	0.147335	0.999996	1.05883	0.0312605	-0.428298	0.703772
ENSMUSG00000037151	Lrrc20	leucine rich repeat containing 20	-0.0950595	0.999927	0.237806	0.999996	-1.34628	0.0313023	-0.420291	0.755536
ENSMUSG00000052713	Zfp608	zinc finger protein 608	-0.513412	0.999927	-0.455369	0.999996	-1.9341	0.0313847	1.65614	0.40223
ENSMUSG00000021240	Abcd4	ATP-binding cassette, sub-family D (ALD), member 4	-0.226672	0.999927	0.433182	0.999996	-0.880614	0.0313873	0.189714	0.832724
ENSMUSG00000020396	Nefh	neurofilament, heavy polypeptide	0.124329	0.999927	-0.489981	0.999996	-1.74548	0.0314929	-1.01145	0.577817
ENSMUSG00000055044	Pdlim1	PDZ and LIM domain 1 (elfin)	0.0788882	0.999927	-0.309871	0.999996	-0.597048	0.0315674	-0.256782	0.682526
ENSMUSG00000026088	Mitd1	MIT, microtubule interacting and transport, domain containing 1	0.316158	0.999927	-0.359652	0.999996	-0.845707	0.0315674	-0.162722	0.849168
ENSMUSG00000027195	Hsd17b12	hydroxysteroid (17-beta) dehydrogenase 12	0.407418	0.999927	-0.322033	0.999996	-0.974336	0.0316913	-0.544817	0.592879
ENSMUSG00000028104	Polr3gl	polymerase (RNA) III (DNA directed) polypeptide G like	-0.0592518	0.999927	0.136587	0.999996	0.90144	0.0316913	0.111724	0.90299
ENSMUSG00000037944	Ccr7	chemokine (C-C motif) receptor 7	0.849717	0.999927	-0.788605	0.999996	-1.9181	0.0318411	-0.942504	0.62877
ENSMUSG00000029561	Oasl2	2'-5' oligoadenylate synthetase-like 2	0.376484	0.999927	-0.149366	0.999996	-1.88109	0.0321355	0.0884325	0.966306
ENSMUSG00000117869	AC121821.1	small nucleolar RNA host gene 4 (non-protein coding)	0.232691	0.999927	0.349073	0.999996	-1.46243	0.0322207	0.332844	0.815637
ENSMUSG00000040464	Gtpbp10	GTP-binding protein 10 (putative)	-0.0585398	0.999927	0.386374	0.999996	-1.24589	0.0322342	0.173529	0.893808
ENSMUSG00000020788	Atp2a3	ATPase, Ca++ transporting, ubiquitous	-0.549916	0.646046	-0.0116326	0.999996	0.778502	0.0322379	-0.0762239	0.92711
ENSMUSG00000026192	Atic	5-aminoimidazole-4-carboxamide ribonucleotide formyltransferase/IMP cyclohydrolase	-0.637869	0.999927	-0.300618	0.999996	-1.1862	0.0323276	-0.782599	0.550063
ENSMUSG00000026281	Dtymk	deoxythymidylate kinase	-0.0332848	0.999927	-0.529775	0.999996	-0.708758	0.0324321	-0.19921	0.778063
ENSMUSG00000001525	Tubb5	tubulin, beta 5 class I	-0.308078	0.999927	-0.574241	0.999996	-0.816979	0.0328305	-0.567688	0.528283
ENSMUSG00000028937	Acot7	acyl-CoA thioesterase 7	-0.0929042	0.999927	-0.374004	0.999996	-0.599504	0.0328385	-0.707804	0.130626
ENSMUSG00000039943	Plcb4	phospholipase C, beta 4	-0.366858	0.999927	0.180918	0.999996	0.999688	0.0328385	0.940454	0.333365
ENSMUSG00000002803	Btbd6	BTB (POZ) domain containing 6	0.116405	0.999927	-0.0818068	0.999996	-1.14803	0.0328385	0.04631	0.97048
ENSMUSG00000020230	Prmt2	protein arginine N-methyltransferase 2	-0.779604	0.562456	-0.177931	0.999996	1.04056	0.0332206	0.0496244	0.966306
ENSMUSG00000002319	Ipo4	importin 4	-0.129526	0.999927	-0.587159	0.999996	-1.20792	0.0334325	-0.684173	0.58646
ENSMUSG00000116903	Gm19522	predicted gene, 19522	0.543725	0.999927	0.863003	0.999996	-1.75271	0.0335144	0.34971	0.846553
ENSMUSG00000059336	Slc14a1	solute carrier family 14 (urea transporter), member 1	0.557972	0.815974	0.121756	0.999996	-0.87211	0.0338264	-0.722912	0.426834
ENSMUSG00000021756	Il6st	interleukin 6 signal transducer	-0.367264	0.999927	-1.01452	0.999996	-1.4604	0.0339654	-0.220416	0.883529
ENSMUSG00000031812	Map1lc3b	microtubule-associated protein 1 light chain 3 beta	-0.23572	0.999927	-0.0194009	0.999996	0.548888	0.0339654	-0.0568387	0.923291
ENSMUSG00000039428	Tmem135	transmembrane protein 135	0.339159	0.999927	-0.154574	0.999996	0.959747	0.0341747	0.210946	0.828962
ENSMUSG00000017132	Cyth1	cytohesin 1	0.0742171	0.999927	0.33671	0.999996	0.756568	0.0342572	0.321745	0.691231
ENSMUSG00000116504	I730030J21Rik	RIKEN cDNA I730030J21 gene	-0.622614	0.830296	-0.0361692	0.999996	-0.989909	0.0345408	0.0134925	0.989213
ENSMUSG00000056144	Trim34a	tripartite motif-containing 34A	0.341195	0.999927	-0.131536	0.999996	-0.918313	0.034701	-0.319555	0.733327
ENSMUSG00000032733	Snx33	sorting nexin 33	-0.0423949	0.999927	0.784212	0.999996	1.09771	0.0347956	0.29017	0.795299
ENSMUSG00000049001	Ndnf	neuron-derived neurotrophic factor	0.0804572	0.999927	0.809465	0.999996	1.14125	0.0349273	0.73969	0.565609
ENSMUSG00000001053	N4bp3	NEDD4 binding protein 3	-0.108715	0.999927	-0.787004	0.999996	1.29554	0.0350406	0.438756	0.740436
ENSMUSG00000046441	Cmtr2	cap methyltransferase 2	0.248095	0.999927	-0.214581	0.999996	1.90051	0.0350406	0.403101	0.83653
ENSMUSG00000030142	Clec4e	C-type lectin domain family 4, member e	0.675401	0.999927	2.06245	0.155957	1.88624	0.0350406	0.348537	0.859648
ENSMUSG00000039048	Foxred1	FAD-dependent oxidoreductase domain containing 1	0.510191	0.939666	-0.328612	0.999996	-0.874809	0.0350406	0.125136	0.891924
ENSMUSG00000021224	Numb	NUMB endocytic adaptor protein	-0.217787	0.999927	-0.280483	0.999996	0.947739	0.0350406	-0.0923117	0.92792
ENSMUSG00000106073	Gm42892	predicted gene 42892	0.449043	0.999927	0.573085	0.999996	-2.23676	0.035548	1.71669	0.492828
ENSMUSG00000008384	Sertad1	SERTA domain containing 1	-0.103535	0.999927	-0.681188	0.999996	0.972329	0.035682	-0.762548	0.472331
ENSMUSG00000015961	Adss	adenylosuccinate synthetase, non muscle	-0.217	0.999927	0.153054	0.999996	-0.607933	0.035682	-0.298931	0.649104
ENSMUSG00000005410	Mcm5	minichromosome maintenance complex component 5	-0.248241	0.999927	-0.446161	0.999996	-0.899911	0.035682	-0.381759	0.693251
ENSMUSG00000027580	Helz2	helicase with zinc finger 2, transcriptional coactivator	0.472892	0.999927	-0.023443	0.999996	-0.995938	0.035682	-0.383153	0.71689
ENSMUSG00000053617	Sh3pxd2a	SH3 and PX domains 2A	-0.325714	0.999927	0.291386	0.999996	-1.54144	0.035682	0.421824	0.790939
ENSMUSG00000015804	Med28	mediator complex subunit 28	-0.0345998	0.999927	-0.228402	0.999996	0.627979	0.035682	-0.149275	0.814947
ENSMUSG00000031858	Mau2	MAU2 sister chromatid cohesion factor	-0.154328	0.999927	0.209796	0.999996	0.644352	0.035682	0.0073399	0.990967
ENSMUSG00000025316	Banp	BTG3 associated nuclear protein	0.132805	0.999927	-0.329369	0.999996	0.948382	0.0357387	0.649755	0.542982
ENSMUSG00000073236	2500004C02Rik	RIKEN cDNA 2500004C02 gene	0.82225	0.999927	-0.445939	0.999996	-1.76081	0.0358099	0.55703	0.755368
ENSMUSG00000035671	Zswim4	zinc finger SWIM-type containing 4	0.549284	0.999927	-0.327545	0.999996	-1.11835	0.0359371	0.0146197	0.989692
ENSMUSG00000025500	Lmntd2	lamin tail domain containing 2	0.381437	0.999927	0.281162	0.999996	-2.03918	0.0359372	-0.983139	0.655304
ENSMUSG00000037341	Slc9a7	solute carrier family 9 (sodium/hydrogen exchanger), member 7	0.00587156	0.999927	0.589329	0.999996	0.913469	0.0359372	0.438949	0.658515
ENSMUSG00000029167	Ppargc1a	peroxisome proliferative activated receptor, gamma, coactivator 1 alpha	0.0342623	0.999927	-0.292866	0.999996	-2.09332	0.0359981	0.460581	0.83207
ENSMUSG00000058638	Zfp110	zinc finger protein 110	0.14416	0.999927	0.142078	0.999996	0.748841	0.0359981	-0.129228	0.869867
ENSMUSG00000039953	Clstn1	calsyntenin 1	0.126701	0.999927	0.358618	0.999996	-1.51016	0.0365708	0.332668	0.831073
ENSMUSG00000026821	Ralgds	ral guanine nucleotide dissociation stimulator	-0.372751	0.999927	-0.145021	0.999996	-1.71384	0.0367647	-0.179047	0.922982
ENSMUSG00000051735	Rinl	Ras and Rab interactor-like	0.455801	0.646046	-0.176617	0.999996	-0.631717	0.0367686	-0.31734	0.643237
ENSMUSG00000098799	Trgj4	T cell receptor gamma joining 4	-0.81652	0.999927	-0.85192	0.999996	-2.18781	0.0369677	-0.0856343	0.97048
ENSMUSG00000026313	Hdac4	histone deacetylase 4	0.152541	0.999927	-0.110901	0.999996	-0.717658	0.0371946	-0.537125	0.49463
ENSMUSG00000035596	Mboat7	membrane bound O-acyltransferase domain containing 7	0.0248448	0.999927	0.163455	0.999996	0.861494	0.0371946	-0.0833584	0.929383
ENSMUSG00000001143	Lman2l	lectin, mannose-binding 2-like	0.101628	0.999927	-0.219148	0.999996	0.913224	0.0373342	0.108509	0.910047
ENSMUSG00000024030	Abcg1	ATP binding cassette subfamily G member 1	0.337281	0.999927	-0.168786	0.999996	0.826616	0.0383048	-0.448486	0.613118
ENSMUSG00000024193	Phf1	PHD finger protein 1	0.0746844	0.999927	0.263199	0.999996	0.865823	0.0383048	-0.0851779	0.929355
ENSMUSG00000028933	Xrcc2	X-ray repair complementing defective repair in Chinese hamster cells 2	-0.1469	0.999927	-0.728644	0.999996	-1.62972	0.0386174	0.527601	0.754572
ENSMUSG00000058267	Mrps14	mitochondrial ribosomal protein S14	0.164525	0.999927	-0.33973	0.999996	0.647639	0.0386942	-0.306137	0.663397
ENSMUSG00000005683	Cs	citrate synthase	0.0552942	0.999927	-0.145673	0.999996	-0.580932	0.0386942	-0.208921	0.73153
ENSMUSG00000064043	Trerf1	transcriptional regulating factor 1	0.057333	0.999927	-0.638514	0.999996	-1.24776	0.0387783	-0.749325	0.58003
ENSMUSG00000025188	Hps1	HPS1, biogenesis of lysosomal organelles complex 3 subunit 1	-0.476452	0.999927	0.00214286	0.999996	-0.849212	0.0389758	-0.306791	0.731327
ENSMUSG00000047246	Hist1h2be	histone cluster 1, H2be	0.221226	0.999927	0.809638	0.999996	1.31157	0.0397477	0.141811	0.920557
ENSMUSG00000061859	Patj	PATJ, crumbs cell polarity complex component	0.888476	0.999927	0.232707	0.999996	-1.61999	0.0398269	0.45391	0.786415
ENSMUSG00000050271	Prag1	PEAK1 related kinase activating pseudokinase 1	-0.159918	0.999927	0.141597	0.999996	-0.846466	0.0398501	-0.827243	0.308745
ENSMUSG00000029657	Hsph1	heat shock 105kDa/110kDa protein 1	-0.424655	0.999927	-0.467482	0.999996	0.851808	0.0398501	0.622528	0.519656
ENSMUSG00000037262	Kin	Kin17 DNA and RNA binding protein	0.0725651	0.999927	-0.25327	0.999996	0.917066	0.0399538	0.288861	0.758291
ENSMUSG00000118057	AC157548.1	novel transcript	0.179716	0.999927	-0.130819	0.999996	-0.980895	0.0399538	-0.196356	0.844971
ENSMUSG00000018819	Lsp1	lymphocyte specific 1	0.421078	0.483141	-0.373913	0.999996	-0.522266	0.04007	-0.323294	0.574758
ENSMUSG00000021451	Sema4d	sema domain, immunoglobulin domain (Ig), transmembrane domain (TM) and short cytoplasmic domain, (semaphorin) 4D	0.062899	0.999927	0.00450294	0.999996	-0.752868	0.0403297	-0.402393	0.624057
ENSMUSG00000038058	Nod1	nucleotide-binding oligomerization domain containing 1	0.112819	0.999927	0.5479	0.999996	0.740729	0.0403297	0.0465355	0.956058
ENSMUSG00000024659	Anxa1	annexin A1	1.02572	0.156568	0.20071	0.999996	1.01591	0.0407647	0.63992	0.573447
ENSMUSG00000035248	Tut7	terminal uridylyl transferase 7	-0.0670519	0.999927	0.200201	0.999996	0.702271	0.0407647	0.278565	0.715179
ENSMUSG00000039873	Neurl2	neuralized E3 ubiquitin protein ligase 2	-0.510432	0.999927	0.270582	0.999996	-1.48972	0.0411123	-0.724209	0.661743
ENSMUSG00000074649	BC029722	cDNA sequence BC029722	-0.105306	0.999927	-0.262901	0.999996	-0.81763	0.0412019	-0.476785	0.58646
ENSMUSG00000018171	Vmp1	vacuole membrane protein 1	0.133796	0.999927	0.272665	0.999996	-0.655019	0.0412019	-0.266172	0.710454
ENSMUSG00000001120	Pcbp3	poly(rC) binding protein 3	0.377623	0.999927	0.272426	0.999996	1.7622	0.0412019	-0.314333	0.866301
ENSMUSG00000032656	March3	membrane-associated ring finger (C3HC4) 3	0.232597	0.999927	-0.517121	0.999996	-1.58844	0.0416486	1.47395	0.378781
ENSMUSG00000028238	Atp6v0d2	ATPase, H+ transporting, lysosomal V0 subunit D2	0.188357	0.999927	-1.04854	0.999996	-2.20938	0.0418531	-0.545237	0.812047
ENSMUSG00000021384	Susd3	sushi domain containing 3	0.227777	0.999927	-0.378883	0.999996	1.27169	0.0418733	1.00837	0.49463
ENSMUSG00000047710	Champ1	chromosome alignment maintaining phosphoprotein 1	-0.48048	0.999927	-0.222511	0.999996	0.985833	0.042002	-0.129172	0.902723
ENSMUSG00000078580	E430018J23Rik	RIKEN cDNA E430018J23 gene	-0.428382	0.999927	0.222534	0.999996	1.8723	0.042002	-0.218924	0.912699
ENSMUSG00000041831	Sytl3	synaptotagmin-like 3	-0.174117	0.999927	0.353698	0.999996	0.770075	0.042002	0.0118232	0.988829
ENSMUSG00000022283	Pabpc1	poly(A) binding protein, cytoplasmic 1	0.240575	0.999927	-0.123255	0.999996	-0.712839	0.042475	-0.346859	0.660236
ENSMUSG00000020288	Ahsa2	AHA1, activator of heat shock protein ATPase 2	-0.358939	0.999927	-0.48209	0.999996	0.865798	0.0427413	0.268752	0.766095
ENSMUSG00000032380	Dapk2	death-associated protein kinase 2	-0.361063	0.949782	0.340153	0.999996	0.607365	0.0430689	-0.531422	0.416419
ENSMUSG00000048922	Cdca2	cell division cycle associated 2	-1.3802	0.138178	-0.699764	0.999996	-1.31464	0.0433814	-0.267933	0.848036
ENSMUSG00000071054	Safb	scaffold attachment factor B	-0.228125	0.999927	-0.235403	0.999996	0.608649	0.0433983	0.298379	0.658756
ENSMUSG00000000290	Itgb2	integrin beta 2	-0.414086	0.999927	0.3255	0.999996	0.736304	0.0435723	-0.0358421	0.966396
ENSMUSG00000105408	Gm7285	predicted gene 7285	-0.585022	0.999927	0.765286	0.999996	1.20339	0.043945	1.02314	0.440722
ENSMUSG00000039621	Prex1	phosphatidylinositol-3,4,5-trisphosphate-dependent Rac exchange factor 1	-0.140617	0.999927	-0.366302	0.999996	0.742933	0.0453793	0.280998	0.726325
ENSMUSG00000020801	Med31	mediator complex subunit 31	0.321144	0.999927	-0.449278	0.999996	1.10206	0.0456799	0.333794	0.771212
ENSMUSG00000037287	Tbcel	tubulin folding cofactor E-like	0.32222	0.999927	0.0123634	0.999996	-1.31643	0.0457506	0.0203916	0.988829
ENSMUSG00000032113	Chek1	checkpoint kinase 1	-0.218623	0.999927	-0.462082	0.999996	-1.42063	0.0457757	0.649634	0.676988
ENSMUSG00000027427	Polr3f	polymerase (RNA) III (DNA directed) polypeptide F	0.402028	0.999927	0.0730802	0.999996	0.889109	0.0459736	-0.0370422	0.970527
ENSMUSG00000052446	Zfp961	zinc finger protein 961	0.194055	0.999927	0.525811	0.999996	0.983091	0.0465225	-0.0136542	0.989649
ENSMUSG00000022584	Ly6c2	lymphocyte antigen 6 complex, locus C2	-0.983966	0.999927	-1.90231	0.214515	1.74136	0.0465869	1.60376	0.393596
ENSMUSG00000029552	Tes	testis derived transcript	-0.0638385	0.999927	-0.0420471	0.999996	0.529585	0.04661	0.147333	0.793588
ENSMUSG00000078317	F8a	factor 8-associated gene A	0.182167	0.999927	-0.354809	0.999996	0.887444	0.0466687	0.174493	0.855947
ENSMUSG00000037993	Dhx38	DEAH (Asp-Glu-Ala-His) box polypeptide 38	-0.083044	0.999927	-0.322932	0.999996	0.763576	0.0467325	-0.0172239	0.98302
ENSMUSG00000073494	Sh2d1b2	SH2 domain containing 1B2	0.772366	0.999927	1.7082	0.691548	-2.02876	0.0468449	-0.794179	0.716436
ENSMUSG00000002455	Prpf6	pre-mRNA splicing factor 6	-0.125259	0.999927	-0.0603721	0.999996	0.592708	0.0468449	-0.124777	0.84634
ENSMUSG00000042148	Cox10	heme A:farnesyltransferase cytochrome c oxidase assembly factor 10	0.338654	0.999927	-0.165916	0.999996	-1.02256	0.0469442	-0.269999	0.803183
ENSMUSG00000012443	Kif11	kinesin family member 11	-1.41731	0.288514	-0.365524	0.999996	-1.5207	0.0469471	0.0669579	0.969284
ENSMUSG00000028063	Lmna	lamin A	-0.0858585	0.999927	-0.787846	0.639243	-0.858255	0.0478178	0.103494	0.912385
ENSMUSG00000102112	1810041H14Rik	RIKEN cDNA 1810041H14 gene	0.600254	0.999927	0.0764177	0.999996	-1.13405	0.0479156	-0.162754	0.88874
ENSMUSG00000039068	Zzz3	zinc finger, ZZ domain containing 3	-0.146684	0.999927	0.255885	0.999996	-0.815885	0.0482375	-0.421251	0.647651
ENSMUSG00000097289	2010300F17Rik	RIKEN cDNA 2010300F17 gene	-0.327906	0.999927	-0.258883	0.999996	-1.57964	0.0482375	-0.793981	0.653839
ENSMUSG00000026880	Stom	stomatin	-1.45906	0.156568	0.311928	0.999996	-1.39988	0.0482375	-0.454381	0.758223
ENSMUSG00000022808	Snx4	sorting nexin 4	-0.390225	0.750043	-0.03296	0.999996	-0.5563	0.0482375	-0.00649389	0.991093
ENSMUSG00000014905	Dnajb9	DnaJ heat shock protein family (Hsp40) member B9	-0.514593	0.813112	-0.253146	0.999996	0.762418	0.04855	0.176808	0.828529
ENSMUSG00000028413	B4galt1	UDP-Gal:betaGlcNAc beta 1,4- galactosyltransferase, polypeptide 1	-0.161388	0.999927	-0.369838	0.999996	0.651477	0.0489408	-0.0313192	0.966996
ENSMUSG00000040990	Sh3kbp1	SH3-domain kinase binding protein 1	-0.0430058	0.999927	-0.284382	0.999996	-0.610007	0.0490273	-0.159162	0.804794
ENSMUSG00000041064	Pif1	PIF1 5'-to-3' DNA helicase	-0.405601	0.999927	-0.471973	0.999996	-1.98448	0.04911	-0.585463	0.780403
ENSMUSG00000024357	Sil1	endoplasmic reticulum chaperone SIL1 homolog (S. cerevisiae)	-0.128585	0.999927	-0.43589	0.999996	-1.01349	0.0492851	-0.368044	0.733327
ENSMUSG00000046591	Ticrr	TOPBP1-interacting checkpoint and replication regulator	-0.178263	0.999927	-0.155532	0.999996	-1.61673	0.0496226	-0.0716469	0.969284
