# Supplementary material for: Sequential actions of EOMES and T-BET promote stepwise maturation of natural killer cells
Source: Nat Commun. 2021 Sep 14;12:5446. doi: 10.1038/s41467-021-25758-2 (PMC8440589; doi:10.1038/s41467-021-25758-2)
Supplement: Supplementary file 6 — Supplementary Data 3 [file 41467_2021_25758_MOESM6_ESM.xlsx]

## Sheet: Eomes-bound, down in Eomes KO
				Supplementary_Data_2: List of validated T-BET and EOMES target genes
chr	start	end	score_for_display	fold_change_summit	-log10(pvalue)_summit	-log10(qvalue)_summit	relative_summit_position	Annotation	Detailed.Annotation	Distance.to.TSS	Nearest.PromoterID	ensembl_gene_id	gene_name	description	biotype
chr12	98269538	98269894	1000	85.3822	-1	2.18402	178	intron	protein_coding-intron (ENSMUST00000075072, intron 1 of 1)	1081	ENSMUST00000075072	ENSMUSG00000021886	Gpr65	G-protein coupled receptor 65 [Source:MGI Symbol;Acc:MGI:108031]	protein_coding
chr2	25147805	25148161	1000	84.2617	-1	2.18402	178	Distant-promoter	Intergenic	-2587	ENSMUST00000123483	ENSMUSG00000087028	Gm13387	predicted gene 13387 [Source:MGI Symbol;Acc:MGI:3651242]	lincRNA
chr11	97995900	97996256	1000	84.2387	-1	2.18402	178	promoter-TSS	protein_coding-promoter-TSS (ENSMUST00000107563)	103	ENSMUST00000042971	ENSMUSG00000038352	Arl5c	ADP-ribosylation factor-like 5C [Source:MGI Symbol;Acc:MGI:3028577]	protein_coding
chr4	59261254	59261610	1000	84.1632	-1	2.18402	178	intron	lincRNA-intron (ENSMUST00000124589, intron 2 of 2)	1381	ENSMUST00000124589	ENSMUSG00000086952	Gm12596	predicted gene 12596 [Source:MGI Symbol;Acc:MGI:3649247]	lincRNA
chr13	113090592	113090948	1000	145.206	-1	2.18402	178	intron	protein_coding-intron (ENSMUST00000109244, intron 11 of 11)	10201	ENSMUST00000224282	ENSMUSG00000023132	Gzma	granzyme A [Source:MGI Symbol;Acc:MGI:109266]	protein_coding
chr5	139299316	139299672	1000	83.5523	-1	2.18402	178	intron	protein_coding-intron (ENSMUST00000110865, intron 3 of 10)	3656	ENSMUST00000196271	ENSMUSG00000056413	Adap1	ArfGAP with dual PH domains 1 [Source:MGI Symbol;Acc:MGI:2442201]	protein_coding
chr19	46728861	46729217	592	82.9101	-1	2.18402	178	intron	protein_coding-intron (ENSMUST00000003655, intron 10 of 10)	17067	ENSMUST00000235266	ENSMUSG00000003559	As3mt	arsenic (+3 oxidation state) methyltransferase [Source:MGI Symbol;Acc:MGI:1929882]	protein_coding
chr1	133694889	133695245	1000	81.3429	-1	2.18402	178	Distant-promoter	Intergenic	-4959	ENSMUST00000169295	ENSMUSG00000051998	Lax1	lymphocyte transmembrane adaptor 1 [Source:MGI Symbol;Acc:MGI:2443362]	protein_coding
chr1	161794763	161795119	1000	79.8262	-1	2.10021	178	Distant-promoter	Intergenic	-6446	ENSMUST00000000834	ENSMUSG00000000817	Fasl	Fas ligand (TNF superfamily, member 6) [Source:MGI Symbol;Acc:MGI:99255]	protein_coding
chr10	61300967	61301323	1000	79.2667	-1	2.11027	178	intron	protein_coding-intron (ENSMUST00000035419, intron 1 of 1)	1344	ENSMUST00000035419	ENSMUSG00000037202	Prf1	perforin 1 (pore forming protein) [Source:MGI Symbol;Acc:MGI:97551]	protein_coding
chr16	49768596	49768952	1000	79.0224	-1	2.11664	178	intron	antisense-intron (ENSMUST00000127115, intron 1 of 2)	30096	ENSMUST00000127115	ENSMUSG00000087066	Gm15518	predicted gene 15518 [Source:MGI Symbol;Acc:MGI:3801752]	antisense
chr9	90248336	90248692	1000	78.8063	-1	2.12229	178	intron	protein_coding-intron (ENSMUST00000041767, intron 2 of 12)	7413	ENSMUST00000144646	ENSMUSG00000037410	Tbc1d2b	TBC1 domain family, member 2B [Source:MGI Symbol;Acc:MGI:1914266]	protein_coding
chr14	20173779	20174135	1000	78.7824	-1	2.12292	178	intron	protein_coding-intron (ENSMUST00000024011, intron 1 of 4)	7852	ENSMUST00000024011	ENSMUSG00000023243	Kcnk5	potassium channel, subfamily K, member 5 [Source:MGI Symbol;Acc:MGI:1336175]	protein_coding
chr13	113094438	113094794	1000	78.7505	-1	2.12354	178	intron	protein_coding-intron (ENSMUST00000023897, intron 4 of 4)	6355	ENSMUST00000224282	ENSMUSG00000023132	Gzma	granzyme A [Source:MGI Symbol;Acc:MGI:109266]	protein_coding
chr1	91352515	91352871	1000	78.214	-1	2.1343	178	intron	protein_coding-intron (ENSMUST00000027533, intron 1 of 7)	1677	ENSMUST00000027533	ENSMUSG00000026308	Klhl30	kelch-like 30 [Source:MGI Symbol;Acc:MGI:1918038]	protein_coding
chr9	21250078	21250434	1000	137.629	-1	2.18402	178	Distant-promoter	TEC-TTS (ENSMUST00000215491)	-1813	ENSMUST00000122088	ENSMUSG00000045087	S1pr5	sphingosine-1-phosphate receptor 5 [Source:MGI Symbol;Acc:MGI:2150641]	protein_coding
chr13	52591801	52592157	698	77.7787	-1	2.06848	178	Distant-promoter	protein_coding-intron (ENSMUST00000118756, intron 1 of 12)	-4874	ENSMUST00000055087	ENSMUSG00000021457	Syk	spleen tyrosine kinase [Source:MGI Symbol;Acc:MGI:99515]	protein_coding
chr13	113100777	113101133	1000	76.9243	-1	2.08536	178	promoter-TSS	protein_coding-promoter-TSS (ENSMUST00000023897)	16	ENSMUST00000224282	ENSMUSG00000023132	Gzma	granzyme A [Source:MGI Symbol;Acc:MGI:109266]	protein_coding
chr13	93762874	93763230	1000	76.1753	-1	2.10298	178	Distant-promoter	Intergenic	-8578	ENSMUST00000091403	ENSMUSG00000042082	Arsb	arylsulfatase B [Source:MGI Symbol;Acc:MGI:88075]	protein_coding
chr12	104990682	104991038	1000	76.1192	-1	2.10435	178	intron	protein_coding-intron (ENSMUST00000067005, intron 1 of 16)	7817	ENSMUST00000095439	ENSMUSG00000054150	Syne3	spectrin repeat containing, nuclear envelope family member 3 [Source:MGI Symbol;Acc:MGI:2442408]	protein_coding
chr4	59261052	59261408	1000	135.24	-1	2.18402	178	intron	lincRNA-intron (ENSMUST00000124589, intron 2 of 2)	1179	ENSMUST00000124589	ENSMUSG00000086952	Gm12596	predicted gene 12596 [Source:MGI Symbol;Acc:MGI:3649247]	lincRNA
chr12	102647970	102648326	1000	74.9794	-1	2.08964	178	Distant-promoter	protein_coding-intron (ENSMUST00000046518, intron 2 of 9)	-7214	ENSMUST00000191320	ENSMUSG00000057963	Itpk1	inositol 1,3,4-triphosphate 5/6 kinase [Source:MGI Symbol;Acc:MGI:2446159]	protein_coding
chr13	52577911	52578267	867	74.7417	-1	2.09433	178	Distant-promoter	Intergenic	-5084	ENSMUST00000120135	ENSMUSG00000021457	Syk	spleen tyrosine kinase [Source:MGI Symbol;Acc:MGI:99515]	protein_coding
chr19	46705738	46706094	1000	74.143	-1	2.10809	178	Distant-promoter	Intergenic	-1542	ENSMUST00000003655	ENSMUSG00000003559	As3mt	arsenic (+3 oxidation state) methyltransferase [Source:MGI Symbol;Acc:MGI:1929882]	protein_coding
chr12	104992287	104992643	839	74.0168	-1	2.0803	178	intron	protein_coding-intron (ENSMUST00000067005, intron 1 of 16)	6212	ENSMUST00000095439	ENSMUSG00000054150	Syne3	spectrin repeat containing, nuclear envelope family member 3 [Source:MGI Symbol;Acc:MGI:2442408]	protein_coding
chrX	101737237	101737593	1000	73.6199	-1	2.08795	178	Distant-promoter	Intergenic	-3146	ENSMUST00000056614	ENSMUSG00000050232	Cxcr3	chemokine (C-X-C motif) receptor 3 [Source:MGI Symbol;Acc:MGI:1277207]	protein_coding
chr1	164078540	164078896	1000	73.6178	-1	2.0882	178	intron	protein_coding-intron (ENSMUST00000027871, intron 8 of 8)	9756	ENSMUST00000195358	ENSMUSG00000026581	Sell	selectin, lymphocyte [Source:MGI Symbol;Acc:MGI:98279]	protein_coding
chr13	93144534	93144890	1000	72.2097	-1	2.08486	178	promoter-TSS	protein_coding-promoter-TSS (ENSMUST00000062122)	12	ENSMUST00000062122	ENSMUSG00000047419	Cmya5	cardiomyopathy associated 5 [Source:MGI Symbol;Acc:MGI:1923719]	protein_coding
chr6	108660205	108660561	1000	131.03	-1	2.18402	178	promoter-TSS	protein_coding-promoter-TSS (ENSMUST00000032194)	-246	ENSMUST00000032194	ENSMUSG00000030103	Bhlhe40	basic helix-loop-helix family, member e40 [Source:MGI Symbol;Acc:MGI:1097714]	protein_coding
chr13	113101819	113102175	1000	71.525	-1	2.07355	178	Distant-promoter	Intergenic	-1016	ENSMUST00000023897	ENSMUSG00000023132	Gzma	granzyme A [Source:MGI Symbol;Acc:MGI:109266]	protein_coding
chr13	52585158	52585514	893	70.723	-1	2.03786	178	intron	protein_coding-intron (ENSMUST00000118756, intron 1 of 12)	1833	ENSMUST00000150672	ENSMUSG00000021457	Syk	spleen tyrosine kinase [Source:MGI Symbol;Acc:MGI:99515]	protein_coding
chr1	170983088	170983444	818	70.3103	-1	2.04638	178	intron	lincRNA-intron (ENSMUST00000194503, intron 1 of 2)	1322	ENSMUST00000194503	ENSMUSG00000104340	Gm10522	predicted gene 10522 [Source:MGI Symbol;Acc:MGI:3642357]	lincRNA
chr14	55946335	55946691	1000	70.2963	-1	2.04722	178	Distant-promoter	Intergenic	-1838	ENSMUST00000226280	ENSMUSG00000022225	Cma1	chymase 1, mast cell [Source:MGI Symbol;Acc:MGI:96941]	protein_coding
chr1	164073140	164073496	965	68.7551	-1	1.96176	178	intron	protein_coding-intron (ENSMUST00000027871, intron 7 of 8)	4356	ENSMUST00000195358	ENSMUSG00000026581	Sell	selectin, lymphocyte [Source:MGI Symbol;Acc:MGI:98279]	protein_coding
chr9	90259595	90259951	1000	68.7199	-1	1.96253	178	Distant-promoter	protein_coding-intron (ENSMUST00000041767, intron 1 of 12)	-3846	ENSMUST00000144646	ENSMUSG00000037410	Tbc1d2b	TBC1 domain family, member 2B [Source:MGI Symbol;Acc:MGI:1914266]	protein_coding
chr6	125236716	125237072	1000	68.6886	-1	1.96331	178	promoter-TSS	protein_coding-promoter-TSS (ENSMUST00000112281)	59	ENSMUST00000112282	ENSMUSG00000030336	Cd27	CD27 antigen [Source:MGI Symbol;Acc:MGI:88326]	protein_coding
chr13	52582651	52583007	707	67.7152	-1	1.94902	178	promoter-TSS	protein_coding-promoter-TSS (ENSMUST00000118756)	-344	ENSMUST00000120135	ENSMUSG00000021457	Syk	spleen tyrosine kinase [Source:MGI Symbol;Acc:MGI:99515]	protein_coding
chr2	101756216	101756572	951	66.941	-1	1.95134	178	intron	protein_coding-intron (ENSMUST00000043845, intron 4 of 8)	41256	ENSMUST00000141814	ENSMUSG00000032841	Prr5l	proline rich 5 like [Source:MGI Symbol;Acc:MGI:1919696]	protein_coding
chr12	104995090	104995446	1000	124.209	-1	2.18402	178	intron	protein_coding-intron (ENSMUST00000067005, intron 1 of 16)	3409	ENSMUST00000095439	ENSMUSG00000054150	Syne3	spectrin repeat containing, nuclear envelope family member 3 [Source:MGI Symbol;Acc:MGI:2442408]	protein_coding
chr19	53461358	53461714	902	65.8828	-1	1.90284	178	TTS	lincRNA-TTS (ENSMUST00000237144)	914	ENSMUST00000180442	ENSMUSG00000097779	4833407H14Rik	RIKEN cDNA 4833407H14 gene [Source:MGI Symbol;Acc:MGI:1921149]	lincRNA
chr2	25196508	25196864	900	65.7126	-1	1.89367	178	promoter-TSS	protein_coding-promoter-TSS (ENSMUST00000137920)	73	ENSMUST00000142857	ENSMUSG00000059555	Tor4a	torsin family 4, member A [Source:MGI Symbol;Acc:MGI:2442720]	protein_coding
chr10	118435478	118435834	893	65.3454	-1	1.85337	178	Distant-promoter	Intergenic	-5390	ENSMUST00000068592	ENSMUSG00000055170	Ifng	interferon gamma [Source:MGI Symbol;Acc:MGI:107656]	protein_coding
chr6	129580927	129581283	893	65.2578	-1	1.85499	178	Distant-promoter	protein_coding-intron (ENSMUST00000053708, intron 2 of 6)	-2314	ENSMUST00000203865	ENSMUSG00000050241	Klre1	killer cell lectin-like receptor family E member 1 [Source:MGI Symbol;Acc:MGI:2662547]	protein_coding
chr13	52582452	52582808	1000	120.889	-1	2.18402	178	promoter-TSS	protein_coding-promoter-TSS (ENSMUST00000118756)	-543	ENSMUST00000120135	ENSMUSG00000021457	Syk	spleen tyrosine kinase [Source:MGI Symbol;Acc:MGI:99515]	protein_coding
chr13	113098469	113098825	1000	64.1953	-1	1.83611	178	intron	protein_coding-intron (ENSMUST00000023897, intron 1 of 4)	2324	ENSMUST00000224282	ENSMUSG00000023132	Gzma	granzyme A [Source:MGI Symbol;Acc:MGI:109266]	protein_coding
chr11	121702424	121702780	743	64.136	-1	1.8181	178	promoter-TSS	protein_coding-promoter-TSS (ENSMUST00000125580)	-161	ENSMUST00000125580	ENSMUSG00000039208	Metrnl	meteorin, glial cell differentiation regulator-like [Source:MGI Symbol;Acc:MGI:2384806]	protein_coding
chr2	178288687	178289043	787	63.5671	-1	1.75484	178	intron	protein_coding-intron (ENSMUST00000103065, intron 7 of 12)	-38691	ENSMUST00000141272	ENSMUSG00000027525	Phactr3	phosphatase and actin regulator 3 [Source:MGI Symbol;Acc:MGI:1921439]	protein_coding
chr11	97999111	97999467	659	63.1401	-1	1.71637	178	Distant-promoter	Intergenic	-3108	ENSMUST00000042971	ENSMUSG00000038352	Arl5c	ADP-ribosylation factor-like 5C [Source:MGI Symbol;Acc:MGI:3028577]	protein_coding
chr2	101762430	101762786	868	63.0377	-1	1.71883	178	intron	protein_coding-intron (ENSMUST00000043845, intron 3 of 8)	35042	ENSMUST00000141814	ENSMUSG00000032841	Prr5l	proline rich 5 like [Source:MGI Symbol;Acc:MGI:1919696]	protein_coding
chr6	129581760	129582116	905	62.4135	-1	1.67098	178	Distant-promoter	protein_coding-exon (ENSMUST00000203322, exon 3 of 6)	-1481	ENSMUST00000203865	ENSMUSG00000050241	Klre1	killer cell lectin-like receptor family E member 1 [Source:MGI Symbol;Acc:MGI:2662547]	protein_coding
chr16	49772747	49773103	1000	193.382	-1	2.18402	178	intron	antisense-intron (ENSMUST00000127115, intron 1 of 2)	25945	ENSMUST00000127115	ENSMUSG00000087066	Gm15518	predicted gene 15518 [Source:MGI Symbol;Acc:MGI:3801752]	antisense
chr13	60897299	60897655	727	61.8935	-1	1.63211	178	promoter-TSS	protein_coding-promoter-TSS (ENSMUST00000021884)	-30	ENSMUST00000021884	ENSMUSG00000074874	Ctla2b	cytotoxic T lymphocyte-associated protein 2 beta [Source:MGI Symbol;Acc:MGI:88555]	protein_coding
chr19	46699090	46699446	697	61.7321	-1	1.62399	178	Distant-promoter	protein_coding-intron (ENSMUST00000074912, intron 1 of 4)	-8190	ENSMUST00000003655	ENSMUSG00000003559	As3mt	arsenic (+3 oxidation state) methyltransferase [Source:MGI Symbol;Acc:MGI:1929882]	protein_coding
chr10	61261233	61261589	1000	115.886	-1	2.18402	178	intron	protein_coding-intron (ENSMUST00000092486, intron 2 of 21)	11831	ENSMUST00000120336	ENSMUSG00000059901	Adamts14	a disintegrin-like and metallopeptidase (reprolysin type) with thrombospondin type 1 motif, 14 [Source:MGI Symbol;Acc:MGI:2179942]	protein_coding
chr16	49781632	49781988	819	61.0153	-1	1.55858	178	intron	antisense-intron (ENSMUST00000127115, intron 1 of 2)	17060	ENSMUST00000127115	ENSMUSG00000087066	Gm15518	predicted gene 15518 [Source:MGI Symbol;Acc:MGI:3801752]	antisense
chr19	53464673	53465029	1000	191.357	-1	2.18402	178	promoter-TSS	lincRNA-promoter-TSS (ENSMUST00000180489)	-55	ENSMUST00000237144	ENSMUSG00000097636	Mirt1	myocardial infarction associated transcript 1 [Source:MGI Symbol;Acc:MGI:1922001]	lincRNA
chr10	44448143	44448499	1000	115.09	-1	2.18402	178	intron	protein_coding-intron (ENSMUST00000039174, intron 4 of 7)	8889	ENSMUST00000218369	ENSMUSG00000038151	Prdm1	PR domain containing 1, with ZNF domain [Source:MGI Symbol;Acc:MGI:99655]	protein_coding
chr12	104997761	104998117	900	60.3207	-1	1.54234	178	intron	protein_coding-intron (ENSMUST00000067005, intron 1 of 16)	738	ENSMUST00000095439	ENSMUSG00000054150	Syne3	spectrin repeat containing, nuclear envelope family member 3 [Source:MGI Symbol;Acc:MGI:2442408]	protein_coding
chr9	109052641	109052997	1000	114.55	-1	2.18402	178	promoter-TSS	protein_coding-promoter-TSS (ENSMUST00000198591)	-35	ENSMUST00000198591	ENSMUSG00000025647	Shisa5	shisa family member 5 [Source:MGI Symbol;Acc:MGI:1915044]	protein_coding
chr9	124126435	124126791	770	58.7732	-1	1.44619	178	promoter-TSS	protein_coding-promoter-TSS (ENSMUST00000171579)	-71	ENSMUST00000171579	ENSMUSG00000079227	Ccr5	chemokine (C-C motif) receptor 5 [Source:MGI Symbol;Acc:MGI:107182]	protein_coding
chr2	165171205	165171561	1000	113.183	-1	2.18402	178	intron	protein_coding-intron (ENSMUST00000065438, intron 2 of 11)	10076	ENSMUST00000138643	ENSMUSG00000053166	Cdh22	cadherin 22 [Source:MGI Symbol;Acc:MGI:1341843]	protein_coding
chr1	164071162	164071518	729	58.0495	-1	1.39729	178	intron	protein_coding-intron (ENSMUST00000027871, intron 6 of 8)	2378	ENSMUST00000195358	ENSMUSG00000026581	Sell	selectin, lymphocyte [Source:MGI Symbol;Acc:MGI:98279]	protein_coding
chr2	101811043	101811399	586	57.7887	-1	1.36825	178	intron	protein_coding-intron (ENSMUST00000125985, intron 2 of 6)	3112	ENSMUST00000144549	ENSMUSG00000032841	Prr5l	proline rich 5 like [Source:MGI Symbol;Acc:MGI:1919696]	protein_coding
chr6	122270161	122270517	662	57.6407	-1	1.36441	178	TTS	protein_coding-TTS (ENSMUST00000032207)	12543	ENSMUST00000032207	ENSMUSG00000030114	Klrg1	killer cell lectin-like receptor subfamily G, member 1 [Source:MGI Symbol;Acc:MGI:1355294]	protein_coding
chr10	61275632	61275988	1000	181.585	-1	2.18402	178	Distant-promoter	Intergenic	-2372	ENSMUST00000092486	ENSMUSG00000059901	Adamts14	a disintegrin-like and metallopeptidase (reprolysin type) with thrombospondin type 1 motif, 14 [Source:MGI Symbol;Acc:MGI:2179942]	protein_coding
chr2	165212803	165213159	848	56.6521	-1	1.28277	178	intron	protein_coding-intron (ENSMUST00000065438, intron 1 of 11)	21872	ENSMUST00000065438	ENSMUSG00000053166	Cdh22	cadherin 22 [Source:MGI Symbol;Acc:MGI:1341843]	protein_coding
chr1	170982271	170982627	558	56.0327	-1	1.25235	178	intron	lincRNA-intron (ENSMUST00000194503, intron 1 of 2)	505	ENSMUST00000194503	ENSMUSG00000104340	Gm10522	predicted gene 10522 [Source:MGI Symbol;Acc:MGI:3642357]	lincRNA
chr2	35689953	35690309	584	55.4334	-1	1.21964	178	Distant-promoter	protein_coding-intron (ENSMUST00000091010, intron 3 of 15)	-1863	ENSMUST00000065001	ENSMUSG00000026883	Dab2ip	disabled 2 interacting protein [Source:MGI Symbol;Acc:MGI:1916851]	protein_coding
chr10	44458374	44458730	766	55.4061	-1	1.21561	178	exon	protein_coding-exon (ENSMUST00000039174, exon 1 of 8)	135	ENSMUST00000105490	ENSMUSG00000038151	Prdm1	PR domain containing 1, with ZNF domain [Source:MGI Symbol;Acc:MGI:99655]	protein_coding
chr19	53460680	53461036	723	55.2015	-1	1.20545	178	TTS	lincRNA-TTS (ENSMUST00000237144)	236	ENSMUST00000180442	ENSMUSG00000097779	4833407H14Rik	RIKEN cDNA 4833407H14 gene [Source:MGI Symbol;Acc:MGI:1921149]	lincRNA
chr16	58523000	58523356	591	55.1058	-1	1.20236	178	exon	protein_coding-exon (ENSMUST00000125712, exon 1 of 2)	166	ENSMUST00000125712	ENSMUSG00000022747	St3gal6	ST3 beta-galactoside alpha-2,3-sialyltransferase 6 [Source:MGI Symbol;Acc:MGI:1888707]	protein_coding
chr9	114775648	114776004	699	54.8872	-1	1.18982	178	promoter-TSS	protein_coding-promoter-TSS (ENSMUST00000217056)	-375	ENSMUST00000217056	ENSMUSG00000032436	Cmtm7	CKLF-like MARVEL transmembrane domain containing 7 [Source:MGI Symbol;Acc:MGI:2447166]	protein_coding
chr13	113090804	113091160	642	54.1292	-1	1.13074	178	intron	protein_coding-intron (ENSMUST00000109244, intron 11 of 11)	9989	ENSMUST00000224282	ENSMUSG00000023132	Gzma	granzyme A [Source:MGI Symbol;Acc:MGI:109266]	protein_coding
chr5	124346845	124347201	588	54.0081	-1	1.11301	178	intron	protein_coding-intron (ENSMUST00000031341, intron 3 of 3)	3231	ENSMUST00000111473	ENSMUSG00000029394	Cdk2ap1	CDK2 (cyclin-dependent kinase 2)-associated protein 1 [Source:MGI Symbol;Acc:MGI:1202069]	protein_coding
chr2	165706040	165706396	626	53.9438	-1	1.10942	178	Distant-promoter	protein_coding-intron (ENSMUST00000063433, intron 5 of 15)	-7351	ENSMUST00000150638	ENSMUSG00000017897	Eya2	EYA transcriptional coactivator and phosphatase 2 [Source:MGI Symbol;Acc:MGI:109341]	protein_coding
chr12	105006518	105006874	590	53.7167	-1	1.09003	178	intron	protein_coding-intron (ENSMUST00000067005, intron 1 of 16)	3113	ENSMUST00000067005	ENSMUSG00000054150	Syne3	spectrin repeat containing, nuclear envelope family member 3 [Source:MGI Symbol;Acc:MGI:2442408]	protein_coding
chr12	104971658	104972014	776	53.7111	-1	1.0902	178	intron	protein_coding-intron (ENSMUST00000067005, intron 2 of 16)	26841	ENSMUST00000095439	ENSMUSG00000054150	Syne3	spectrin repeat containing, nuclear envelope family member 3 [Source:MGI Symbol;Acc:MGI:2442408]	protein_coding
chr1	164061870	164062226	625	52.857	-1	1.01315	178	promoter-TSS	protein_coding-promoter-TSS (ENSMUST00000027871)	-37	ENSMUST00000027871	ENSMUSG00000026581	Sell	selectin, lymphocyte [Source:MGI Symbol;Acc:MGI:98279]	protein_coding
chr6	130312027	130312383	664	52.7727	-1	1.00812	178	Distant-promoter	Intergenic	-5777	ENSMUST00000204367	ENSMUSG00000030178	Klra13-ps	killer cell lectin-like receptor subfamily A, member 13, pseudogene [Source:MGI Symbol;Acc:MGI:1321090]	transcribed_unprocessed_pseudogene
chr11	117965545	117965901	699	52.6037	-1	0.99721	178	TTS	protein_coding-TTS (ENSMUST00000054002)	3463	ENSMUST00000054002	ENSMUSG00000053113	Socs3	suppressor of cytokine signaling 3 [Source:MGI Symbol;Acc:MGI:1201791]	protein_coding
chr17	32424079	32424435	906	52.5977	-1	0.99744	178	promoter-TSS	protein_coding-promoter-TSS (ENSMUST00000236386)	-90	ENSMUST00000236703	ENSMUSG00000079563	Pglyrp2	peptidoglycan recognition protein 2 [Source:MGI Symbol;Acc:MGI:1928099]	protein_coding
chr13	52572470	52572826	580	52.4066	-1	0.98616	178	Distant-promoter	Intergenic	-10525	ENSMUST00000120135	ENSMUSG00000021457	Syk	spleen tyrosine kinase [Source:MGI Symbol;Acc:MGI:99515]	protein_coding
chr9	37230576	37230932	713	52.3483	-1	0.98134	178	exon	protein_coding-exon (ENSMUST00000115068, exon 18 of 18)	4400	ENSMUST00000162018	ENSMUSG00000032122	Slc37a2	solute carrier family 37 (glycerol-3-phosphate transporter), member 2 [Source:MGI Symbol;Acc:MGI:1929693]	protein_coding
chr1	161788379	161788735	1000	104.894	-1	2.18402	178	promoter-TSS	protein_coding-promoter-TSS (ENSMUST00000000834)	-62	ENSMUST00000000834	ENSMUSG00000000817	Fasl	Fas ligand (TNF superfamily, member 6) [Source:MGI Symbol;Acc:MGI:99255]	protein_coding
chr1	164076983	164077339	588	52.2629	-1	0.97553	178	intron	protein_coding-intron (ENSMUST00000027871, intron 8 of 8)	8199	ENSMUST00000195358	ENSMUSG00000026581	Sell	selectin, lymphocyte [Source:MGI Symbol;Acc:MGI:98279]	protein_coding
chr11	97994634	97994990	677	51.934	-1	0.95168	178	intron	protein_coding-intron (ENSMUST00000042971, intron 2 of 5)	1117	ENSMUST00000107563	ENSMUSG00000038352	Arl5c	ADP-ribosylation factor-like 5C [Source:MGI Symbol;Acc:MGI:3028577]	protein_coding
chr16	58523384	58523740	708	51.9326	-1	0.95109	178	promoter-TSS	protein_coding-promoter-TSS (ENSMUST00000125712)	-9	ENSMUST00000149197	ENSMUSG00000022747	St3gal6	ST3 beta-galactoside alpha-2,3-sialyltransferase 6 [Source:MGI Symbol;Acc:MGI:1888707]	protein_coding
chr3	101274951	101275307	699	50.947	-1	0.8756	178	TTS	protein_coding-TTS (ENSMUST00000029456)	5260	ENSMUST00000156103	ENSMUSG00000027863	Cd2	CD2 antigen [Source:MGI Symbol;Acc:MGI:88320]	protein_coding
chr13	97240884	97241240	633	50.5612	-1	0.85325	178	promoter-TSS	protein_coding-promoter-TSS (ENSMUST00000041623)	-43	ENSMUST00000041623	ENSMUSG00000041773	Enc1	ectodermal-neural cortex 1 [Source:MGI Symbol;Acc:MGI:109610]	protein_coding
chr5	62765704	62766060	548	50.2253	-1	0.82701	178	exon	protein_coding-exon (ENSMUST00000159470, exon 1 of 2)	238	ENSMUST00000076623	ENSMUSG00000037999	Arap2	ArfGAP with RhoGAP domain, ankyrin repeat and PH domain 2 [Source:MGI Symbol;Acc:MGI:2684416]	protein_coding
chr16	91405849	91406205	715	48.589	-1	0.72542	178	promoter-TSS	protein_coding-promoter-TSS (ENSMUST00000023691)	-137	ENSMUST00000156133	ENSMUSG00000022969	Il10rb	interleukin 10 receptor, beta [Source:MGI Symbol;Acc:MGI:109380]	protein_coding
chr13	52583164	52583520	691	47.1537	-1	0.62317	178	promoter-TSS	protein_coding-promoter-TSS (ENSMUST00000118756)	-95	ENSMUST00000118756	ENSMUSG00000021457	Syk	spleen tyrosine kinase [Source:MGI Symbol;Acc:MGI:99515]	protein_coding
chr3	101296480	101296836	726	46.7767	-1	0.60421	178	Distant-promoter	Intergenic	-8719	ENSMUST00000029456	ENSMUSG00000027863	Cd2	CD2 antigen [Source:MGI Symbol;Acc:MGI:88320]	protein_coding
chr2	165211723	165212079	616	44.8431	-1	0.50046	178	intron	protein_coding-intron (ENSMUST00000065438, intron 1 of 11)	22952	ENSMUST00000065438	ENSMUSG00000053166	Cdh22	cadherin 22 [Source:MGI Symbol;Acc:MGI:1341843]	protein_coding
chr10	61297427	61297783	1000	100.089	-1	2.18402	178	promoter-TSS	protein_coding-promoter-TSS (ENSMUST00000219375)	-228	ENSMUST00000219375	ENSMUSG00000037202	Prf1	perforin 1 (pore forming protein) [Source:MGI Symbol;Acc:MGI:97551]	protein_coding
chr11	121706415	121706771	1000	99.3736	-1	2.18402	178	intron	protein_coding-intron (ENSMUST00000036742, intron 1 of 3)	3830	ENSMUST00000125580	ENSMUSG00000039208	Metrnl	meteorin, glial cell differentiation regulator-like [Source:MGI Symbol;Acc:MGI:2384806]	protein_coding
chr17	57194006	57194362	649	37.9703	-1	0.20738	178	promoter-TSS	protein_coding-promoter-TSS (ENSMUST00000005976)	-7	ENSMUST00000005976	ENSMUSG00000005824	Tnfsf14	tumor necrosis factor (ligand) superfamily, member 14 [Source:MGI Symbol;Acc:MGI:1355317]	protein_coding
chr9	90245178	90245534	905	37.3768	-1	0.18915	178	intron	protein_coding-intron (ENSMUST00000041767, intron 2 of 12)	10571	ENSMUST00000144646	ENSMUSG00000037410	Tbc1d2b	TBC1 domain family, member 2B [Source:MGI Symbol;Acc:MGI:1914266]	protein_coding
chr16	91406718	91407074	731	35.5862	-1	0.13553	178	exon	protein_coding-exon (ENSMUST00000156133, exon 2 of 7)	452	ENSMUST00000137612	ENSMUSG00000022969	Il10rb	interleukin 10 receptor, beta [Source:MGI Symbol;Acc:MGI:109380]	protein_coding
chr2	165195424	165195780	844	34.301	-1	0.10692	178	Distant-promoter	protein_coding-intron (ENSMUST00000065438, intron 1 of 11)	-14143	ENSMUST00000138643	ENSMUSG00000053166	Cdh22	cadherin 22 [Source:MGI Symbol;Acc:MGI:1341843]	protein_coding
chr13	52583386	52583742	690	29.9823	-1	0.04425	178	promoter-TSS	protein_coding-promoter-TSS (ENSMUST00000150672)	61	ENSMUST00000150672	ENSMUSG00000021457	Syk	spleen tyrosine kinase [Source:MGI Symbol;Acc:MGI:99515]	protein_coding
chr9	42097034	42097390	1000	98.0934	-1	2.18402	178	intron	protein_coding-intron (ENSMUST00000060989, intron 3 of 47)	27085	ENSMUST00000060989	ENSMUSG00000049313	Sorl1	sortilin-related receptor, LDLR class A repeats-containing [Source:MGI Symbol;Acc:MGI:1202296]	protein_coding
chr12	104969571	104969927	1000	251.574	-1	2.18402	178	intron	protein_coding-intron (ENSMUST00000067005, intron 2 of 16)	28928	ENSMUST00000095439	ENSMUSG00000054150	Syne3	spectrin repeat containing, nuclear envelope family member 3 [Source:MGI Symbol;Acc:MGI:2442408]	protein_coding
chr11	97999312	97999668	659	24.5718	-1	0.01723	178	Distant-promoter	Intergenic	-3309	ENSMUST00000042971	ENSMUSG00000038352	Arl5c	ADP-ribosylation factor-like 5C [Source:MGI Symbol;Acc:MGI:3028577]	protein_coding
chr12	104995305	104995661	756	24.0148	-1	0.01712	178	intron	protein_coding-intron (ENSMUST00000067005, intron 1 of 16)	3194	ENSMUST00000095439	ENSMUSG00000054150	Syne3	spectrin repeat containing, nuclear envelope family member 3 [Source:MGI Symbol;Acc:MGI:2442408]	protein_coding
chr10	44448343	44448699	1000	23.4721	-1	0.01577	178	intron	protein_coding-intron (ENSMUST00000039174, intron 4 of 7)	8689	ENSMUST00000218369	ENSMUSG00000038151	Prdm1	PR domain containing 1, with ZNF domain [Source:MGI Symbol;Acc:MGI:99655]	protein_coding
chr13	93763078	93763434	1000	22.4691	-1	0.01489	178	Distant-promoter	Intergenic	-8374	ENSMUST00000091403	ENSMUSG00000042082	Arsb	arylsulfatase B [Source:MGI Symbol;Acc:MGI:88075]	protein_coding
chr10	26229474	26229830	1000	97.2301	-1	2.18402	178	promoter-TSS	protein_coding-promoter-TSS (ENSMUST00000060716)	-55	ENSMUST00000164660	ENSMUSG00000051354	Samd3	sterile alpha motif domain containing 3 [Source:MGI Symbol;Acc:MGI:2685469]	protein_coding
chr13	97241092	97241448	633	21.059	-1	0.01342	178	exon	protein_coding-exon (ENSMUST00000041623, exon 1 of 3)	165	ENSMUST00000041623	ENSMUSG00000041773	Enc1	ectodermal-neural cortex 1 [Source:MGI Symbol;Acc:MGI:109610]	protein_coding
chr11	121702631	121702987	743	20.815	-1	0.01304	178	promoter-TSS	protein_coding-promoter-TSS (ENSMUST00000125580)	46	ENSMUST00000125580	ENSMUSG00000039208	Metrnl	meteorin, glial cell differentiation regulator-like [Source:MGI Symbol;Acc:MGI:2384806]	protein_coding
chr8	25068141	25068497	1000	20.7185	-1	0.01261	178	intron	protein_coding-intron (ENSMUST00000064883, intron 3 of 11)	23027	ENSMUST00000125466	ENSMUSG00000031557	Plekha2	pleckstrin homology domain-containing, family A (phosphoinositide binding specific) member 2 [Source:MGI Symbol;Acc:MGI:1928144]	protein_coding
chr12	104996027	104996383	1000	95.9643	-1	2.18402	178	intron	protein_coding-intron (ENSMUST00000067005, intron 1 of 16)	2472	ENSMUST00000095439	ENSMUSG00000054150	Syne3	spectrin repeat containing, nuclear envelope family member 3 [Source:MGI Symbol;Acc:MGI:2442408]	protein_coding
chr1	133689868	133690224	1000	95.5074	-1	2.18402	178	promoter-TSS	protein_coding-promoter-TSS (ENSMUST00000169295)	40	ENSMUST00000189524	ENSMUSG00000051998	Lax1	lymphocyte transmembrane adaptor 1 [Source:MGI Symbol;Acc:MGI:2443362]	protein_coding
chr10	61273775	61274131	1000	92.9737	-1	2.18402	178	promoter-TSS	protein_coding-promoter-TSS (ENSMUST00000092486)	-515	ENSMUST00000092486	ENSMUSG00000059901	Adamts14	a disintegrin-like and metallopeptidase (reprolysin type) with thrombospondin type 1 motif, 14 [Source:MGI Symbol;Acc:MGI:2179942]	protein_coding
chr8	25067929	25068285	1000	87.2539	-1	2.18402	178	intron	protein_coding-intron (ENSMUST00000064883, intron 3 of 11)	23239	ENSMUST00000125466	ENSMUSG00000031557	Plekha2	pleckstrin homology domain-containing, family A (phosphoinositide binding specific) member 2 [Source:MGI Symbol;Acc:MGI:1928144]	protein_coding

## Sheet: Eomes-bound up in Eomes KO
chr	start	end	score_for_display	fold_change_summit	-log10(pvalue)_summit	-log10(qvalue)_summit	relative_summit_position	Annotation	Detailed.Annotation	Distance.to.TSS	Nearest.PromoterID	ensembl_gene_id	gene_name	description	biotype
chr5	113157006	113157362	1000	85.1841	-1	2.18402	178	intron	protein_coding-intron (ENSMUST00000050125, intron 1 of 7)	6167	ENSMUST00000050125	ENSMUSG00000051339	2900026A02Rik	RIKEN cDNA 2900026A02 gene [Source:MGI Symbol;Acc:MGI:1920194]	protein_coding
chr4	134047697	134048053	1000	145.467	-1	2.18402	178	Distant-promoter	Intergenic	-5963	ENSMUST00000105884	ENSMUSG00000049410	Zfp683	zinc finger protein 683 [Source:MGI Symbol;Acc:MGI:3650254]	protein_coding
chr3	90605144	90605500	923	80.4266	-1	2.18402	178	intron	protein_coding-intron (ENSMUST00000001046, intron 2 of 2)	411	ENSMUST00000142476	ENSMUSG00000001020	S100a4	S100 calcium binding protein A4 [Source:MGI Symbol;Acc:MGI:1330282]	protein_coding
chr7	24369793	24370149	1000	80.2625	-1	2.18402	178	promoter-TSS	protein_coding-promoter-TSS (ENSMUST00000171904)	-292	ENSMUST00000205428	ENSMUSG00000054342	Kcnn4	potassium intermediate/small conductance calcium-activated channel, subfamily N, member 4 [Source:MGI Symbol;Acc:MGI:1277957]	protein_coding
chr15	80614519	80614875	888	78.45	-1	2.13064	178	Distant-promoter	protein_coding-intron (ENSMUST00000229980, intron 1 of 7)	-8786	ENSMUST00000043149	ENSMUSG00000042351	Grap2	GRB2-related adaptor protein 2 [Source:MGI Symbol;Acc:MGI:1333842]	protein_coding
chr9	57278422	57278778	1000	75.662	-1	2.11247	178	Distant-promoter	Intergenic	-15988	ENSMUST00000034846	ENSMUSG00000032300	1700017B05Rik	RIKEN cDNA 1700017B05 gene [Source:MGI Symbol;Acc:MGI:1921461]	protein_coding
chr15	80572298	80572654	1000	131.872	-1	2.18402	178	promoter-TSS	protein_coding-promoter-TSS (ENSMUST00000229980)	-118	ENSMUST00000229980	ENSMUSG00000042351	Grap2	GRB2-related adaptor protein 2 [Source:MGI Symbol;Acc:MGI:1333842]	protein_coding
chr6	124732960	124733316	926	70.9237	-1	2.03418	178	promoter-TSS	protein_coding-promoter-TSS (ENSMUST00000112484)	16	ENSMUST00000112484	ENSMUSG00000004266	Ptpn6	protein tyrosine phosphatase, non-receptor type 6 [Source:MGI Symbol;Acc:MGI:96055]	protein_coding
chr5	134229569	134229925	1000	70.0751	-1	2.05266	178	promoter-TSS	protein_coding-promoter-TSS (ENSMUST00000016094)	-122	ENSMUST00000144086	ENSMUSG00000015950	Ncf1	neutrophil cytosolic factor 1 [Source:MGI Symbol;Acc:MGI:97283]	protein_coding
chr10	62506016	62506372	1000	127.968	-1	2.18402	178	intron	protein_coding-intron (ENSMUST00000020271, intron 1 of 2)	1561	ENSMUST00000020271	ENSMUSG00000020077	Srgn	serglycin [Source:MGI Symbol;Acc:MGI:97756]	protein_coding
chr5	65863443	65863799	1000	121.971	-1	2.18402	178	promoter-TSS	protein_coding-promoter-TSS (ENSMUST00000202471)	3	ENSMUST00000202471	ENSMUSG00000029204	Rhoh	ras homolog family member H [Source:MGI Symbol;Acc:MGI:1921984]	protein_coding
chr17	35233124	35233480	1000	64.0456	-1	1.79995	178	promoter-TSS	protein_coding-promoter-TSS (ENSMUST00000146711)	-358	ENSMUST00000146711	ENSMUSG00000024403	Atp6v1g2	ATPase, H+ transporting, lysosomal V1 subunit G2 [Source:MGI Symbol;Acc:MGI:1913487]	protein_coding
chr3	90603558	90603914	901	63.4137	-1	1.74169	178	promoter-TSS	protein_coding-promoter-TSS (ENSMUST00000001046)	-35	ENSMUST00000001046	ENSMUSG00000001020	S100a4	S100 calcium binding protein A4 [Source:MGI Symbol;Acc:MGI:1330282]	protein_coding
chr4	134042960	134043316	922	62.669	-1	1.69777	178	Distant-promoter	Intergenic	-10700	ENSMUST00000105884	ENSMUSG00000049410	Zfp683	zinc finger protein 683 [Source:MGI Symbol;Acc:MGI:3650254]	protein_coding
chr2	164850097	164850453	786	62.2979	-1	1.66103	178	intron	protein_coding-intron (ENSMUST00000059954, intron 8 of 15)	6521	ENSMUST00000142603	ENSMUSG00000017754	Pltp	phospholipid transfer protein [Source:MGI Symbol;Acc:MGI:103151]	protein_coding
chr15	80582844	80583200	872	60.817	-1	1.54548	178	intron	protein_coding-intron (ENSMUST00000229980, intron 1 of 7)	10428	ENSMUST00000230856	ENSMUSG00000042351	Grap2	GRB2-related adaptor protein 2 [Source:MGI Symbol;Acc:MGI:1333842]	protein_coding
chr9	57272820	57273176	1000	113.867	-1	2.18402	178	Distant-promoter	Intergenic	-10386	ENSMUST00000034846	ENSMUSG00000032300	1700017B05Rik	RIKEN cDNA 1700017B05 gene [Source:MGI Symbol;Acc:MGI:1921461]	protein_coding
chr5	65863647	65864003	1000	57.3048	-1	1.33304	178	exon	protein_coding-exon (ENSMUST00000201533, exon 1 of 3)	207	ENSMUST00000202471	ENSMUSG00000029204	Rhoh	ras homolog family member H [Source:MGI Symbol;Acc:MGI:1921984]	protein_coding
chr1	191814137	191814493	603	57.2348	-1	1.32431	178	Distant-promoter	Intergenic	-7129	ENSMUST00000027931	ENSMUSG00000026622	Nek2	NIMA (never in mitosis gene a)-related expressed kinase 2 [Source:MGI Symbol;Acc:MGI:109359]	protein_coding
chr10	81508136	81508492	638	56.065	-1	1.25292	178	promoter-TSS	protein_coding-promoter-TSS (ENSMUST00000147908)	-141	ENSMUST00000147908	ENSMUSG00000034792	Gna15	guanine nucleotide binding protein, alpha 15 [Source:MGI Symbol;Acc:MGI:95770]	protein_coding
chr15	80602652	80603008	690	56.0359	-1	1.25398	178	intron	protein_coding-intron (ENSMUST00000229980, intron 1 of 7)	-20653	ENSMUST00000043149	ENSMUSG00000042351	Grap2	GRB2-related adaptor protein 2 [Source:MGI Symbol;Acc:MGI:1333842]	protein_coding
chr3	36571872	36572228	766	54.7099	-1	1.1835	178	promoter-TSS	protein_coding-promoter-TSS (ENSMUST00000029270)	-86	ENSMUST00000145309	ENSMUSG00000027715	Ccna2	cyclin A2 [Source:MGI Symbol;Acc:MGI:108069]	protein_coding
chr15	99643709	99644065	736	54.2382	-1	1.14876	178	Distant-promoter	protein_coding-intron (ENSMUST00000023756, intron 1 of 16)	-4070	ENSMUST00000168065	ENSMUSG00000023015	Racgap1	Rac GTPase-activating protein 1 [Source:MGI Symbol;Acc:MGI:1349423]	protein_coding
chr10	81510305	81510661	578	54.033	-1	1.11539	178	intron	protein_coding-intron (ENSMUST00000043709, intron 4 of 6)	2156	ENSMUST00000150586	ENSMUSG00000034792	Gna15	guanine nucleotide binding protein, alpha 15 [Source:MGI Symbol;Acc:MGI:95770]	protein_coding
chr17	35200490	35200846	604	53.1943	-1	1.04372	178	intron	protein_coding-intron (ENSMUST00000025263, intron 3 of 3)	1336	ENSMUST00000167924	ENSMUSG00000024401	Tnf	tumor necrosis factor [Source:MGI Symbol;Acc:MGI:104798]	protein_coding
chr4	134041755	134042111	900	52.1147	-1	0.97059	178	Distant-promoter	Intergenic	-11905	ENSMUST00000105884	ENSMUSG00000049410	Zfp683	zinc finger protein 683 [Source:MGI Symbol;Acc:MGI:3650254]	protein_coding
chr6	124723011	124723367	701	50.057	-1	0.81781	178	Distant-promoter	protein_coding-intron (ENSMUST00000004377, intron 11 of 14)	-1347	ENSMUST00000173315	ENSMUSG00000004266	Ptpn6	protein tyrosine phosphatase, non-receptor type 6 [Source:MGI Symbol;Acc:MGI:96055]	protein_coding
chr6	124723522	124723878	598	48.6671	-1	0.72965	178	Distant-promoter	protein_coding-intron (ENSMUST00000004377, intron 11 of 14)	-1858	ENSMUST00000173315	ENSMUSG00000004266	Ptpn6	protein tyrosine phosphatase, non-receptor type 6 [Source:MGI Symbol;Acc:MGI:96055]	protein_coding
chr17	35194356	35194712	740	48.0626	-1	0.68403	178	promoter-TSS	protein_coding-promoter-TSS (ENSMUST00000025262)	11	ENSMUST00000173510	ENSMUSG00000024399	Ltb	lymphotoxin B [Source:MGI Symbol;Acc:MGI:104796]	protein_coding
chr10	62504062	62504418	658	46.6474	-1	0.59805	178	intron	protein_coding-intron (ENSMUST00000020271, intron 1 of 2)	3515	ENSMUST00000020271	ENSMUSG00000020077	Srgn	serglycin [Source:MGI Symbol;Acc:MGI:97756]	protein_coding
chr15	75116538	75116894	1000	100.878	-1	2.18402	178	Distant-promoter	Intergenic	-4746	ENSMUST00000100542	ENSMUSG00000022584	Ly6c2	lymphocyte antigen 6 complex, locus C2 [Source:MGI Symbol;Acc:MGI:3712069]	protein_coding
chr10	62532915	62533271	558	44.4546	-1	0.48151	178	Distant-promoter	Intergenic	-5642	ENSMUST00000160987	ENSMUSG00000020077	Srgn	serglycin [Source:MGI Symbol;Acc:MGI:97756]	protein_coding
chr17	35236441	35236797	777	43.3205	-1	0.42429	178	promoter-TSS	protein_coding-promoter-TSS (ENSMUST00000048994)	-37	ENSMUST00000142415	ENSMUSG00000024403	Atp6v1g2	ATPase, H+ transporting, lysosomal V1 subunit G2 [Source:MGI Symbol;Acc:MGI:1913487]	protein_coding
chr6	124721080	124721436	623	41.6188	-1	0.34993	178	intron	protein_coding-intron (ENSMUST00000004377, intron 14 of 14)	584	ENSMUST00000173315	ENSMUSG00000004266	Ptpn6	protein tyrosine phosphatase, non-receptor type 6 [Source:MGI Symbol;Acc:MGI:96055]	protein_coding
chr10	62543548	62543904	1000	170.19	-1	2.18402	178	Distant-promoter	protein_coding-intron (ENSMUST00000159704, intron 7 of 7)	-16275	ENSMUST00000160987	ENSMUSG00000020077	Srgn	serglycin [Source:MGI Symbol;Acc:MGI:97756]	protein_coding
chr17	35231194	35231550	563	32.7636	-1	0.07753	178	Distant-promoter	protein_coding-intron (ENSMUST00000048994, intron 2 of 3)	-2288	ENSMUST00000146711	ENSMUSG00000024403	Atp6v1g2	ATPase, H+ transporting, lysosomal V1 subunit G2 [Source:MGI Symbol;Acc:MGI:1913487]	protein_coding
chr15	99643913	99644269	736	32.0067	-1	0.06552	178	Distant-promoter	protein_coding-intron (ENSMUST00000023756, intron 1 of 16)	-4274	ENSMUST00000168065	ENSMUSG00000023015	Racgap1	Rac GTPase-activating protein 1 [Source:MGI Symbol;Acc:MGI:1349423]	protein_coding
chr17	35194583	35194939	740	30.1867	-1	0.04616	178	promoter-TSS	miRNA-promoter-TSS (ENSMUST00000183646)	135	ENSMUST00000173600	ENSMUSG00000024399	Ltb	lymphotoxin B [Source:MGI Symbol;Acc:MGI:104796]	protein_coding
chr15	80583047	80583403	872	29.8538	-1	0.04328	178	intron	protein_coding-intron (ENSMUST00000229980, intron 1 of 7)	10631	ENSMUST00000230856	ENSMUSG00000042351	Grap2	GRB2-related adaptor protein 2 [Source:MGI Symbol;Acc:MGI:1333842]	protein_coding
chr17	35230989	35231345	1000	95.8107	-1	2.18402	178	Distant-promoter	protein_coding-intron (ENSMUST00000048994, intron 2 of 3)	-2493	ENSMUST00000146711	ENSMUSG00000024403	Atp6v1g2	ATPase, H+ transporting, lysosomal V1 subunit G2 [Source:MGI Symbol;Acc:MGI:1913487]	protein_coding
chr2	17671674	17672030	1000	95.1053	-1	2.18402	178	intron	protein_coding-intron (ENSMUST00000028080, intron 2 of 6)	59191	ENSMUST00000028080	ENSMUSG00000053702	Nebl	nebulette [Source:MGI Symbol;Acc:MGI:1921353]	protein_coding
chr11	51637895	51638251	1000	93.9193	-1	2.18402	178	Distant-promoter	Intergenic	-2177	ENSMUST00000001081	ENSMUSG00000001054	Rmnd5b	required for meiotic nuclear division 5 homolog B [Source:MGI Symbol;Acc:MGI:1913339]	protein_coding

## Sheet: T-bet-bound, down in T-bet KO
chr	start	end	peak_name	score_for_display	#NAME?	fold_change_summit	-log10(pvalue)_summit	-log10(qvalue)_summit	relative_summit_position	Annotation	Detailed.Annotation	Distance.to.TSS	Nearest.PromoterID	ensembl_gene_id	gene_name	description	biotype
chr15	74955347	74955707	.	1000	.	110.848	-1	2.44632	180	promoter-TSS	protein_coding-promoter-TSS (ENSMUST00000186927)	-126	ENSMUST00000191436	ENSMUSG00000022587	Ly6e	lymphocyte antigen 6 complex, locus E [Source:MGI Symbol;Acc:MGI:106651]	protein_coding
chr11	11766122	11766482	.	1000	.	110.496	-1	2.44632	180	intron	protein_coding-intron (ENSMUST00000018798, intron 6 of 6)	35159	ENSMUST00000123815	ENSMUSG00000035455	Fignl1	fidgetin-like 1 [Source:MGI Symbol;Acc:MGI:1890648]	protein_coding
chr13	37541689	37542049	.	1000	.	110.23	-1	2.44632	180	intron	lincRNA-intron (ENSMUST00000224508, intron 1 of 2)	512	ENSMUST00000224508	ENSMUSG00000114665	Gm30918	predicted gene, 30918 [Source:MGI Symbol;Acc:MGI:5590077]	lincRNA
chr1	127303858	127304218	.	1000	.	110.04	-1	2.44632	180	Distant-promoter	protein_coding-intron (ENSMUST00000038361, intron 2 of 17)	-2724	ENSMUST00000171405	ENSMUSG00000036155	Mgat5	mannoside acetylglucosaminyltransferase 5 [Source:MGI Symbol;Acc:MGI:894701]	protein_coding
chr3	106485871	106486231	.	1000	.	108.898	-1	2.44632	180	promoter-TSS	protein_coding-promoter-TSS (ENSMUST00000183271)	1	ENSMUST00000183271	ENSMUSG00000027901	Dennd2d	DENN/MADD domain containing 2D [Source:MGI Symbol;Acc:MGI:2181193]	protein_coding
chr2	132020916	132021276	.	1000	.	197.662	-1	2.44632	180	promoter-TSS	protein_coding-promoter-TSS (ENSMUST00000155829)	77	ENSMUST00000155829	ENSMUSG00000027339	Rassf2	Ras association (RalGDS/AF-6) domain family member 2 [Source:MGI Symbol;Acc:MGI:2442060]	protein_coding
chr4	121002458	121002818	.	1000	.	107.733	-1	2.44632	180	intron	protein_coding-intron (ENSMUST00000043200, intron 1 of 9)	14609	ENSMUST00000043200	ENSMUSG00000032870	Smap2	small ArfGAP 2 [Source:MGI Symbol;Acc:MGI:1917030]	protein_coding
chr1	36307815	36308175	.	1000	.	106.41	-1	2.44632	180	exon	protein_coding-exon (ENSMUST00000192874, exon 1 of 1)	216	ENSMUST00000140218	ENSMUSG00000037447	Arid5a	AT rich interactive domain 5A (MRF1-like) [Source:MGI Symbol;Acc:MGI:2443039]	protein_coding
chr12	108618246	108618606	.	1000	.	106.172	-1	2.44632	180	intron	protein_coding-intron (ENSMUST00000021689, intron 1 of 13)	12660	ENSMUST00000109854	ENSMUSG00000021262	Evl	Ena-vasodilator stimulated phosphoprotein [Source:MGI Symbol;Acc:MGI:1194884]	protein_coding
chr3	135590543	135590903	.	798	.	105.795	-1	2.44632	180	TTS	protein_coding-TTS (ENSMUST00000150007)	3718	ENSMUST00000150007	ENSMUSG00000028163	Nfkb1	nuclear factor of kappa light polypeptide gene enhancer in B cells 1, p105 [Source:MGI Symbol;Acc:MGI:97312]	protein_coding
chr8	15027079	15027439	.	1000	.	105.195	-1	2.44632	180	promoter-TSS	protein_coding-promoter-TSS (ENSMUST00000183471)	-31	ENSMUST00000183471	ENSMUSG00000055675	Kbtbd11	kelch repeat and BTB (POZ) domain containing 11 [Source:MGI Symbol;Acc:MGI:1922151]	protein_coding
chr12	116281983	116282343	.	1000	.	104.913	-1	2.44632	180	intron	protein_coding-intron (ENSMUST00000100986, intron 1 of 21)	912	ENSMUST00000220720	ENSMUSG00000021171	Esyt2	extended synaptotagmin-like protein 2 [Source:MGI Symbol;Acc:MGI:1261845]	protein_coding
chr11	117848386	117848746	.	1000	.	104.423	-1	2.44632	180	promoter-TSS	protein_coding-promoter-TSS (ENSMUST00000081387)	-685	ENSMUST00000081387	ENSMUSG00000017716	Birc5	baculoviral IAP repeat-containing 5 [Source:MGI Symbol;Acc:MGI:1203517]	protein_coding
chr9	56100197	56100557	.	1000	.	104.389	-1	2.44632	180	intron	protein_coding-intron (ENSMUST00000059206, intron 1 of 14)	10401	ENSMUST00000147360	ENSMUSG00000032322	Pstpip1	proline-serine-threonine phosphatase-interacting protein 1 [Source:MGI Symbol;Acc:MGI:1321396]	protein_coding
chr19	11355838	11356198	.	1000	.	104.317	-1	2.44632	180	Distant-promoter	Intergenic	-6260	ENSMUST00000185737	ENSMUSG00000100392	Gm28935	predicted gene 28935 [Source:MGI Symbol;Acc:MGI:5579641]	lincRNA
chr11	11751168	11751528	.	1000	.	191.54	-1	2.44632	180	intron	protein_coding-intron (ENSMUST00000018798, intron 3 of 6)	50113	ENSMUST00000123815	ENSMUSG00000035455	Fignl1	fidgetin-like 1 [Source:MGI Symbol;Acc:MGI:1890648]	protein_coding
chr9	109050844	109051204	.	1000	.	103.198	-1	2.44632	180	promoter-TSS	protein_coding-promoter-TSS (ENSMUST00000196954)	-72	ENSMUST00000198708	ENSMUSG00000025647	Shisa5	shisa family member 5 [Source:MGI Symbol;Acc:MGI:1915044]	protein_coding
chr12	104209868	104210228	.	1000	.	102.369	-1	2.44632	180	Distant-promoter	Intergenic	-4496	ENSMUST00000121337	ENSMUSG00000066363	Serpina3f	serine (or cysteine) peptidase inhibitor, clade A, member 3F [Source:MGI Symbol;Acc:MGI:2182838]	protein_coding
chr4	121014627	121014987	.	1000	.	101.587	-1	2.44632	180	intron	protein_coding-intron (ENSMUST00000043200, intron 1 of 9)	2440	ENSMUST00000043200	ENSMUSG00000032870	Smap2	small ArfGAP 2 [Source:MGI Symbol;Acc:MGI:1917030]	protein_coding
chr6	125241543	125241903	.	1000	.	101.355	-1	2.44632	180	Distant-promoter	protein_coding-TTS (ENSMUST00000063588)	-4713	ENSMUST00000032486	ENSMUSG00000030336	Cd27	CD27 antigen [Source:MGI Symbol;Acc:MGI:88326]	protein_coding
chr13	51756559	51756919	.	1000	.	101.263	-1	2.44632	180	promoter-TSS	protein_coding-promoter-TSS (ENSMUST00000146238)	63	ENSMUST00000146238	ENSMUSG00000021451	Sema4d	sema domain, immunoglobulin domain (Ig), transmembrane domain (TM) and short cytoplasmic domain, (semaphorin) 4D [Source:MGI Symbol;Acc:MGI:109244]	protein_coding
chr6	125071285	125071645	.	1000	.	101.191	-1	2.44632	180	intron	protein_coding-intron (ENSMUST00000088292, intron 1 of 1)	188	ENSMUST00000171989	ENSMUSG00000067714	Lpar5	lysophosphatidic acid receptor 5 [Source:MGI Symbol;Acc:MGI:2685918]	protein_coding
chr18	4352749	4353109	.	1000	.	100.671	-1	2.44632	180	promoter-TSS	protein_coding-promoter-TSS (ENSMUST00000025078)	28	ENSMUST00000173930	ENSMUSG00000024235	Map3k8	mitogen-activated protein kinase kinase kinase 8 [Source:MGI Symbol;Acc:MGI:1346878]	protein_coding
chr11	106759104	106759464	.	1000	.	100.109	-1	2.44632	180	intron	protein_coding-intron (ENSMUST00000086353, intron 3 of 6)	4341	ENSMUST00000182479	ENSMUSG00000040528	Milr1	mast cell immunoglobulin like receptor 1 [Source:MGI Symbol;Acc:MGI:2685731]	protein_coding
chr12	108634295	108634655	.	1000	.	99.6195	-1	2.44632	180	Distant-promoter	protein_coding-intron (ENSMUST00000021689, intron 1 of 13)	-1235	ENSMUST00000223109	ENSMUSG00000021262	Evl	Ena-vasodilator stimulated phosphoprotein [Source:MGI Symbol;Acc:MGI:1194884]	protein_coding
chr11	106752142	106752502	.	1000	.	186.854	-1	2.44632	180	intron	protein_coding-intron (ENSMUST00000086353, intron 2 of 6)	1054	ENSMUST00000182023	ENSMUSG00000040528	Milr1	mast cell immunoglobulin like receptor 1 [Source:MGI Symbol;Acc:MGI:2685731]	protein_coding
chr11	82952518	82952878	.	1000	.	99.2036	-1	2.44632	180	TTS	protein_coding-TTS (ENSMUST00000150687)	596	ENSMUST00000067443	ENSMUSG00000054404	Slfn5	schlafen 5 [Source:MGI Symbol;Acc:MGI:1329004]	protein_coding
chr11	106167517	106167877	.	1000	.	98.9727	-1	2.44632	180	Distant-promoter	protein_coding-TTS (ENSMUST00000152008)	-6837	ENSMUST00000106875	ENSMUSG00000040699	Limd2	LIM domain containing 2 [Source:MGI Symbol;Acc:MGI:1915053]	protein_coding
chr6	48689323	48689683	.	1000	.	98.3593	-1	2.44632	180	intron	protein_coding-intron (ENSMUST00000067506, intron 2 of 3)	4921	ENSMUST00000090070	ENSMUSG00000054435	Gimap4	GTPase, IMAP family member 4 [Source:MGI Symbol;Acc:MGI:1349656]	protein_coding
chr1	173451569	173451929	.	1000	.	98.3098	-1	2.44632	180	Distant-promoter	protein_coding-intron (ENSMUST00000147604, intron 5 of 11)	-3222	ENSMUST00000151176	ENSMUSG00000037860	Aim2	absent in melanoma 2 [Source:MGI Symbol;Acc:MGI:2686159]	protein_coding
chr11	96467008	96467368	.	1000	.	97.9023	-1	2.44632	180	intron	protein_coding-intron (ENSMUST00000071510, intron 1 of 11)	2507	ENSMUST00000107663	ENSMUSG00000057058	Skap1	src family associated phosphoprotein 1 [Source:MGI Symbol;Acc:MGI:1925723]	protein_coding
chr14	121881210	121881570	.	1000	.	97.5305	-1	2.44632	180	Distant-promoter	protein_coding-intron (ENSMUST00000039803, intron 1 of 8)	-1981	ENSMUST00000185880	ENSMUSG00000102112	1810041H14Rik	RIKEN cDNA 1810041H14 gene [Source:MGI Symbol;Acc:MGI:1925562]	antisense
chr14	121906254	121906614	.	1000	.	97.347	-1	2.44632	180	intron	protein_coding-intron (ENSMUST00000039803, intron 2 of 8)	9347	ENSMUST00000055475	ENSMUSG00000050350	Gpr18	G protein-coupled receptor 18 [Source:MGI Symbol;Acc:MGI:107859]	protein_coding
chr9	56089961	56090321	.	1000	.	96.7444	-1	2.44632	180	exon	protein_coding-exon (ENSMUST00000059206, exon 1 of 15)	165	ENSMUST00000147360	ENSMUSG00000032322	Pstpip1	proline-serine-threonine phosphatase-interacting protein 1 [Source:MGI Symbol;Acc:MGI:1321396]	protein_coding
chr17	35222315	35222675	.	1000	.	96.3852	-1	2.44632	180	promoter-TSS	protein_coding-promoter-TSS (ENSMUST00000176748)	-838	ENSMUST00000176748	ENSMUSG00000042419	Nfkbil1	nuclear factor of kappa light polypeptide gene enhancer in B cells inhibitor like 1 [Source:MGI Symbol;Acc:MGI:1340031]	protein_coding
chr6	97387413	97387773	.	1000	.	183.163	-1	2.44632	180	intron	protein_coding-intron (ENSMUST00000032146, intron 5 of 22)	9111	ENSMUST00000126899	ENSMUSG00000030064	Frmd4b	FERM domain containing 4B [Source:MGI Symbol;Acc:MGI:2141794]	protein_coding
chr1	127318480	127318840	.	1000	.	95.791	-1	2.44632	180	intron	protein_coding-intron (ENSMUST00000038361, intron 3 of 17)	11898	ENSMUST00000171405	ENSMUSG00000036155	Mgat5	mannoside acetylglucosaminyltransferase 5 [Source:MGI Symbol;Acc:MGI:894701]	protein_coding
chr19	40267385	40267745	.	844	.	95.632	-1	2.44632	180	intron	protein_coding-intron (ENSMUST00000068439, intron 1 of 6)	4051	ENSMUST00000182636	ENSMUSG00000055044	Pdlim1	PDZ and LIM domain 1 (elfin) [Source:MGI Symbol;Acc:MGI:1860611]	protein_coding
chr12	51886373	51886733	.	1000	.	95.3226	-1	2.44632	180	Distant-promoter	protein_coding-TTS (ENSMUST00000218847)	-1462	ENSMUST00000181279	ENSMUSG00000097159	Gm26517	predicted gene, 26517 [Source:MGI Symbol;Acc:MGI:5477011]	lincRNA
chrX	101733920	101734280	.	1000	.	95.271	-1	2.44632	180	exon	protein_coding-exon (ENSMUST00000056614, exon 1 of 2)	169	ENSMUST00000056614	ENSMUSG00000050232	Cxcr3	chemokine (C-X-C motif) receptor 3 [Source:MGI Symbol;Acc:MGI:1277207]	protein_coding
chr8	122702308	122702668	.	1000	.	94.8762	-1	2.44632	180	Distant-promoter	protein_coding-intron (ENSMUST00000127664, intron 1 of 15)	-3379	ENSMUST00000127984	ENSMUSG00000006362	Cbfa2t3	CBFA2/RUNX1 translocation partner 3 [Source:MGI Symbol;Acc:MGI:1338013]	protein_coding
chr16	58523036	58523396	.	1000	.	93.1211	-1	2.44632	180	exon	protein_coding-exon (ENSMUST00000125712, exon 1 of 2)	128	ENSMUST00000125712	ENSMUSG00000022747	St3gal6	ST3 beta-galactoside alpha-2,3-sialyltransferase 6 [Source:MGI Symbol;Acc:MGI:1888707]	protein_coding
chr13	117220454	117220814	.	1000	.	92.6115	-1	2.44632	180	promoter-TSS	protein_coding-promoter-TSS (ENSMUST00000224821)	-82	ENSMUST00000225648	ENSMUSG00000021728	Emb	embigin [Source:MGI Symbol;Acc:MGI:95321]	protein_coding
chr12	108631297	108631657	.	921	.	92.531	-1	2.44632	180	Distant-promoter	protein_coding-intron (ENSMUST00000021689, intron 1 of 13)	-4233	ENSMUST00000223109	ENSMUSG00000021262	Evl	Ena-vasodilator stimulated phosphoprotein [Source:MGI Symbol;Acc:MGI:1194884]	protein_coding
chr17	50158552	50158912	.	1000	.	92.5146	-1	2.44632	180	intron	protein_coding-intron (ENSMUST00000044503, intron 2 of 9)	31765	ENSMUST00000156094	ENSMUSG00000039316	Rftn1	raftlin lipid raft linker 1 [Source:MGI Symbol;Acc:MGI:1923688]	protein_coding
chr8	119811962	119812322	.	1000	.	91.7329	-1	2.44632	180	intron	protein_coding-intron (ENSMUST00000034285, intron 3 of 3)	10575	ENSMUST00000212676	ENSMUSG00000031827	Cotl1	coactosin-like 1 (Dictyostelium) [Source:MGI Symbol;Acc:MGI:1919292]	protein_coding
chr6	125067493	125067853	.	1000	.	91.6671	-1	2.44632	180	promoter-TSS	protein_coding-promoter-TSS (ENSMUST00000088292)	-247	ENSMUST00000088292	ENSMUSG00000067714	Lpar5	lysophosphatidic acid receptor 5 [Source:MGI Symbol;Acc:MGI:2685918]	protein_coding
chr12	108635578	108635938	.	1000	.	178.386	-1	2.44632	180	promoter-TSS	protein_coding-promoter-TSS (ENSMUST00000172409)	5	ENSMUST00000172409	ENSMUSG00000021262	Evl	Ena-vasodilator stimulated phosphoprotein [Source:MGI Symbol;Acc:MGI:1194884]	protein_coding
chr4	109666718	109667078	.	1000	.	91.2033	-1	2.44632	180	exon	protein_coding-exon (ENSMUST00000097921, exon 1 of 3)	291	ENSMUST00000097921	ENSMUSG00000028551	Cdkn2c	cyclin dependent kinase inhibitor 2C [Source:MGI Symbol;Acc:MGI:105388]	protein_coding
chr4	136177584	136177944	.	951	.	89.8222	-1	2.38798	180	Distant-promoter	protein_coding-intron (ENSMUST00000061721, intron 1 of 6)	-3019	ENSMUST00000149750	ENSMUSG00000018983	E2f2	E2F transcription factor 2 [Source:MGI Symbol;Acc:MGI:1096341]	protein_coding
chr8	15020274	15020634	.	1000	.	89.0291	-1	2.39944	180	Distant-promoter	protein_coding-intron (ENSMUST00000069399, intron 1 of 1)	-1547	ENSMUST00000184288	ENSMUSG00000098322	5830468F06Rik	RIKEN cDNA 5830468F06 gene [Source:MGI Symbol;Acc:MGI:1923332]	antisense
chr6	97311936	97312296	.	1000	.	88.7077	-1	2.34991	180	exon	protein_coding-exon (ENSMUST00000143698, exon 1 of 13)	264	ENSMUST00000143698	ENSMUSG00000030064	Frmd4b	FERM domain containing 4B [Source:MGI Symbol;Acc:MGI:2141794]	protein_coding
chr11	106688336	106688696	.	895	.	87.9597	-1	2.31131	180	TTS	protein_coding-TTS (ENSMUST00000135481)	2831	ENSMUST00000135481	ENSMUSG00000020717	Pecam1	platelet/endothelial cell adhesion molecule 1 [Source:MGI Symbol;Acc:MGI:97537]	protein_coding
chr2	59327958	59328318	.	1000	.	87.8214	-1	2.31398	180	intron	protein_coding-intron (ENSMUST00000037903, intron 12 of 21)	5522	ENSMUST00000151452	ENSMUSG00000026991	Pkp4	plakophilin 4 [Source:MGI Symbol;Acc:MGI:109281]	protein_coding
chr11	70764304	70764664	.	1000	.	87.7598	-1	2.31553	180	exon	protein_coding-exon (ENSMUST00000060444, exon 1 of 2)	275	ENSMUST00000060444	ENSMUSG00000043602	Zfp3	zinc finger protein 3 [Source:MGI Symbol;Acc:MGI:99177]	protein_coding
chr15	80614489	80614849	.	1000	.	87.7597	-1	2.31575	180	Distant-promoter	protein_coding-intron (ENSMUST00000229980, intron 1 of 7)	-8814	ENSMUST00000043149	ENSMUSG00000042351	Grap2	GRB2-related adaptor protein 2 [Source:MGI Symbol;Acc:MGI:1333842]	protein_coding
chr12	112868319	112868679	.	1000	.	87.663	-1	2.31707	180	promoter-TSS	protein_coding-promoter-TSS (ENSMUST00000222776)	-271	ENSMUST00000222776	ENSMUSG00000021298	Gpr132	G protein-coupled receptor 132 [Source:MGI Symbol;Acc:MGI:1890220]	protein_coding
chr11	52280586	52280946	.	1000	.	87.6072	-1	2.31795	180	intron	protein_coding-intron (ENSMUST00000086844, intron 2 of 9)	1805	ENSMUST00000086844	ENSMUSG00000000782	Tcf7	transcription factor 7, T cell specific [Source:MGI Symbol;Acc:MGI:98507]	protein_coding
chr13	51732254	51732614	.	678	.	87.371	-1	2.32058	180	intron	protein_coding-intron (ENSMUST00000021900, intron 2 of 15)	2329	ENSMUST00000110039	ENSMUSG00000021451	Sema4d	sema domain, immunoglobulin domain (Ig), transmembrane domain (TM) and short cytoplasmic domain, (semaphorin) 4D [Source:MGI Symbol;Acc:MGI:109244]	protein_coding
chr5	23721977	23722337	.	1000	.	87.0617	-1	2.32428	180	Distant-promoter	Intergenic	-9490	ENSMUST00000197153	ENSMUSG00000105987	AI506816	expressed sequence AI506816 [Source:MGI Symbol;Acc:MGI:2140929]	processed_transcript
chr11	87664568	87664928	.	1000	.	86.4639	-1	2.33137	180	exon	protein_coding-exon (ENSMUST00000092800, exon 1 of 9)	199	ENSMUST00000121782	ENSMUSG00000034177	Rnf43	ring finger protein 43 [Source:MGI Symbol;Acc:MGI:2442609]	protein_coding
chrX	159697083	159697443	.	1000	.	86.233	-1	2.3335	180	promoter-TSS	protein_coding-promoter-TSS (ENSMUST00000123433)	-53	ENSMUST00000123433	ENSMUSG00000040990	Sh3kbp1	SH3-domain kinase binding protein 1 [Source:MGI Symbol;Acc:MGI:1889583]	protein_coding
chr9	109054622	109054982	.	1000	.	86.0129	-1	2.33625	180	promoter-TSS	protein_coding-promoter-TSS (ENSMUST00000154184)	-61	ENSMUST00000154184	ENSMUSG00000025647	Shisa5	shisa family member 5 [Source:MGI Symbol;Acc:MGI:1915044]	protein_coding
chr6	125236716	125237076	.	1000	.	85.8533	-1	2.33814	180	promoter-TSS	protein_coding-promoter-TSS (ENSMUST00000112281)	57	ENSMUST00000112282	ENSMUSG00000030336	Cd27	CD27 antigen [Source:MGI Symbol;Acc:MGI:88326]	protein_coding
chr18	54900347	54900707	.	1000	.	85.8146	-1	2.33919	180	Distant-promoter	protein_coding-intron (ENSMUST00000064763, intron 3 of 9)	-4965	ENSMUST00000237009	ENSMUSG00000052713	Zfp608	zinc finger protein 608 [Source:MGI Symbol;Acc:MGI:2442338]	protein_coding
chr19	37375977	37376337	.	845	.	85.6162	-1	2.3419	180	promoter-TSS	protein_coding-promoter-TSS (ENSMUST00000012587)	-246	ENSMUST00000012587	ENSMUSG00000012443	Kif11	kinesin family member 11 [Source:MGI Symbol;Acc:MGI:1098231]	protein_coding
chr10	128746260	128746620	.	1000	.	85.5569	-1	2.34232	180	Distant-promoter	Intergenic	-1449	ENSMUST00000163377	ENSMUSG00000064030	Pym1	PYM homolog 1, exon junction complex associated factor [Source:MGI Symbol;Acc:MGI:1925678]	protein_coding
chr2	132019427	132019787	.	941	.	85.4868	-1	2.34377	180	intron	protein_coding-intron (ENSMUST00000028814, intron 1 of 10)	1566	ENSMUST00000155829	ENSMUSG00000027339	Rassf2	Ras association (RalGDS/AF-6) domain family member 2 [Source:MGI Symbol;Acc:MGI:2442060]	protein_coding
chr3	146150596	146150956	.	1000	.	85.0957	-1	2.34974	180	intron	protein_coding-intron (ENSMUST00000011152, intron 1 of 13)	602	ENSMUST00000098524	ENSMUSG00000011008	Mcoln2	mucolipin 2 [Source:MGI Symbol;Acc:MGI:1915529]	protein_coding
chr3	135602715	135603075	.	1000	.	84.2676	-1	2.31597	180	exon	protein_coding-exon (ENSMUST00000199588, exon 1 of 1)	901	ENSMUST00000184550	ENSMUSG00000028163	Nfkb1	nuclear factor of kappa light polypeptide gene enhancer in B cells 1, p105 [Source:MGI Symbol;Acc:MGI:97312]	protein_coding
chr1	38664809	38665169	.	1000	.	172.3	-1	2.44632	180	promoter-TSS	protein_coding-promoter-TSS (ENSMUST00000027250)	-34	ENSMUST00000134963	ENSMUSG00000037138	Aff3	AF4/FMR2 family, member 3 [Source:MGI Symbol;Acc:MGI:106927]	protein_coding
chr19	11418869	11419229	.	1000	.	83.9866	-1	2.31975	180	exon	protein_coding-exon (ENSMUST00000072729, exon 5 of 7)	4208	ENSMUST00000119366	ENSMUSG00000024675	Ms4a4c	membrane-spanning 4-domains, subfamily A, member 4C [Source:MGI Symbol;Acc:MGI:1927656]	protein_coding
chr9	109051674	109052034	.	1000	.	171.751	-1	2.44632	180	promoter-TSS	protein_coding-promoter-TSS (ENSMUST00000198591)	419	ENSMUST00000199868	ENSMUSG00000025647	Shisa5	shisa family member 5 [Source:MGI Symbol;Acc:MGI:1915044]	protein_coding
chr13	51792739	51793099	.	706	.	83.4083	-1	2.32857	180	intron	protein_coding-intron (ENSMUST00000021900, intron 1 of 15)	745	ENSMUST00000155896	ENSMUSG00000021451	Sema4d	sema domain, immunoglobulin domain (Ig), transmembrane domain (TM) and short cytoplasmic domain, (semaphorin) 4D [Source:MGI Symbol;Acc:MGI:109244]	protein_coding
chr5	86071671	86072031	.	1000	.	83.3496	-1	2.32896	180	promoter-TSS	protein_coding-promoter-TSS (ENSMUST00000031171)	39	ENSMUST00000031171	ENSMUSG00000029254	Stap1	signal transducing adaptor family member 1 [Source:MGI Symbol;Acc:MGI:1926193]	protein_coding
chr9	41004510	41004870	.	1000	.	82.5968	-1	2.2998	180	promoter-TSS	protein_coding-promoter-TSS (ENSMUST00000034519)	-62	ENSMUST00000180384	ENSMUSG00000032021	Crtam	cytotoxic and regulatory T cell molecule [Source:MGI Symbol;Acc:MGI:1859822]	protein_coding
chr4	120974725	120975085	.	1000	.	82.5488	-1	2.30037	180	intron	protein_coding-intron (ENSMUST00000043200, intron 6 of 9)	803	ENSMUST00000151615	ENSMUSG00000032870	Smap2	small ArfGAP 2 [Source:MGI Symbol;Acc:MGI:1917030]	protein_coding
chr15	55844670	55845030	.	921	.	81.4613	-1	2.24249	180	intron	protein_coding-intron (ENSMUST00000039769, intron 1 of 6)	61460	ENSMUST00000140574	ENSMUSG00000060429	Sntb1	syntrophin, basic 1 [Source:MGI Symbol;Acc:MGI:101781]	protein_coding
chr11	106749996	106750356	.	799	.	81.4155	-1	2.24304	180	exon	protein_coding-exon (ENSMUST00000068021, exon 1 of 16)	452	ENSMUST00000068021	ENSMUSG00000020717	Pecam1	platelet/endothelial cell adhesion molecule 1 [Source:MGI Symbol;Acc:MGI:97537]	protein_coding
chr3	135691268	135691628	.	569	.	81.1782	-1	2.24688	180	promoter-TSS	protein_coding-promoter-TSS (ENSMUST00000029812)	98	ENSMUST00000029812	ENSMUSG00000028163	Nfkb1	nuclear factor of kappa light polypeptide gene enhancer in B cells 1, p105 [Source:MGI Symbol;Acc:MGI:97312]	protein_coding
chr10	42901489	42901849	.	956	.	81.0562	-1	2.24761	180	promoter-TSS	protein_coding-promoter-TSS (ENSMUST00000125576)	-804	ENSMUST00000125576	ENSMUSG00000044770	Scml4	Scm polycomb group protein like 4 [Source:MGI Symbol;Acc:MGI:2446140]	protein_coding
chr7	25129607	25129967	.	1000	.	80.7636	-1	2.25231	180	intron	protein_coding-intron (ENSMUST00000098679, intron 1 of 13)	2690	ENSMUST00000108418	ENSMUSG00000008496	Pou2f2	POU domain, class 2, transcription factor 2 [Source:MGI Symbol;Acc:MGI:101897]	protein_coding
chr6	125231461	125231821	.	1000	.	80.082	-1	2.26192	180	TTS	protein_coding-TTS (ENSMUST00000032486)	219	ENSMUST00000043422	ENSMUSG00000038213	Tapbpl	TAP binding protein-like [Source:MGI Symbol;Acc:MGI:2384853]	protein_coding
chr11	11765489	11765849	.	931	.	79.9545	-1	2.26438	180	intron	protein_coding-intron (ENSMUST00000018798, intron 6 of 6)	35792	ENSMUST00000123815	ENSMUSG00000035455	Fignl1	fidgetin-like 1 [Source:MGI Symbol;Acc:MGI:1890648]	protein_coding
chr12	112976313	112976673	.	959	.	79.7157	-1	2.26665	180	promoter-TSS	protein_coding-promoter-TSS (ENSMUST00000002880)	6	ENSMUST00000221500	ENSMUSG00000002803	Btbd6	BTB (POZ) domain containing 6 [Source:MGI Symbol;Acc:MGI:3026623]	protein_coding
chrX	159676141	159676501	.	844	.	79.5987	-1	2.26891	180	intron	protein_coding-intron (ENSMUST00000073094, intron 1 of 19)	-20995	ENSMUST00000123433	ENSMUSG00000040990	Sh3kbp1	SH3-domain kinase binding protein 1 [Source:MGI Symbol;Acc:MGI:1889583]	protein_coding
chr12	100724846	100725206	.	968	.	79.431	-1	2.27064	180	promoter-TSS	protein_coding-promoter-TSS (ENSMUST00000043599)	2	ENSMUST00000043599	ENSMUSG00000021180	Rps6ka5	ribosomal protein S6 kinase, polypeptide 5 [Source:MGI Symbol;Acc:MGI:1920336]	protein_coding
chr13	51776319	51776679	.	932	.	79.3318	-1	2.27236	180	intron	protein_coding-intron (ENSMUST00000021900, intron 1 of 15)	612	ENSMUST00000139858	ENSMUSG00000021451	Sema4d	sema domain, immunoglobulin domain (Ig), transmembrane domain (TM) and short cytoplasmic domain, (semaphorin) 4D [Source:MGI Symbol;Acc:MGI:109244]	protein_coding
chr6	128888974	128889334	.	945	.	79.2226	-1	2.27373	180	intron	protein_coding-intron (ENSMUST00000032519, intron 1 of 5)	1556	ENSMUST00000160867	ENSMUSG00000030365	Clec2i	C-type lectin domain family 2, member i [Source:MGI Symbol;Acc:MGI:2136650]	protein_coding
chr12	103338307	103338667	.	923	.	79.2025	-1	2.2739	180	promoter-TSS	protein_coding-promoter-TSS (ENSMUST00000149431)	-114	ENSMUST00000149431	ENSMUSG00000021200	Asb2	ankyrin repeat and SOCS box-containing 2 [Source:MGI Symbol;Acc:MGI:1929743]	protein_coding
chr1	173439838	173440198	.	738	.	79.1247	-1	2.2751	180	Distant-promoter	protein_coding-intron (ENSMUST00000147604, intron 5 of 11)	-14953	ENSMUST00000151176	ENSMUSG00000037860	Aim2	absent in melanoma 2 [Source:MGI Symbol;Acc:MGI:2686159]	protein_coding
chr2	157119137	157119497	.	992	.	79.0756	-1	2.27561	180	Distant-promoter	protein_coding-TTS (ENSMUST00000149313)	-8705	ENSMUST00000160213	ENSMUSG00000027639	Samhd1	SAM domain and HD domain, 1 [Source:MGI Symbol;Acc:MGI:1927468]	protein_coding
chr19	12805717	12806077	.	990	.	79.026	-1	2.27646	180	intron	protein_coding-intron (ENSMUST00000025601, intron 2 of 8)	7300	ENSMUST00000025601	ENSMUSG00000024696	Lpxn	leupaxin [Source:MGI Symbol;Acc:MGI:2147677]	protein_coding
chr13	51742722	51743082	.	1000	.	78.7496	-1	2.2807	180	intron	protein_coding-intron (ENSMUST00000021900, intron 2 of 15)	5824	ENSMUST00000143396	ENSMUSG00000021451	Sema4d	sema domain, immunoglobulin domain (Ig), transmembrane domain (TM) and short cytoplasmic domain, (semaphorin) 4D [Source:MGI Symbol;Acc:MGI:109244]	protein_coding
chr11	86591227	86591587	.	565	.	78.0922	-1	2.25884	180	Distant-promoter	protein_coding-intron (ENSMUST00000018315, intron 10 of 11)	-4413	ENSMUST00000145846	ENSMUSG00000018171	Vmp1	vacuole membrane protein 1 [Source:MGI Symbol;Acc:MGI:1923159]	protein_coding
chr1	60746193	60746553	.	822	.	77.4745	-1	2.2683	180	promoter-TSS	protein_coding-promoter-TSS (ENSMUST00000027165)	15	ENSMUST00000027165	ENSMUSG00000026012	Cd28	CD28 antigen [Source:MGI Symbol;Acc:MGI:88327]	protein_coding
chr19	29454241	29454601	.	1000	.	77.0961	-1	2.27472	180	intron	protein_coding-intron (ENSMUST00000112576, intron 4 of 5)	32362	ENSMUST00000235164	ENSMUSG00000016498	Pdcd1lg2	programmed cell death 1 ligand 2 [Source:MGI Symbol;Acc:MGI:1930125]	protein_coding
chr14	121898528	121898888	.	1000	.	165.264	-1	2.44632	180	intron	protein_coding-intron (ENSMUST00000039803, intron 1 of 8)	17073	ENSMUST00000055475	ENSMUSG00000050350	Gpr18	G protein-coupled receptor 18 [Source:MGI Symbol;Acc:MGI:107859]	protein_coding
chr5	3460939	3461299	.	1000	.	77.0439	-1	2.27535	180	Distant-promoter	protein_coding-intron (ENSMUST00000042410, intron 3 of 6)	-9830	ENSMUST00000199396	ENSMUSG00000040274	Cdk6	cyclin-dependent kinase 6 [Source:MGI Symbol;Acc:MGI:1277162]	protein_coding
chr10	19933885	19934245	.	1000	.	77.0098	-1	2.27567	180	promoter-TSS	protein_coding-promoter-TSS (ENSMUST00000095806)	-407	ENSMUST00000095806	ENSMUSG00000071369	Map3k5	mitogen-activated protein kinase kinase kinase 5 [Source:MGI Symbol;Acc:MGI:1346876]	protein_coding
chr4	63847205	63847565	.	951	.	77.0021	-1	2.27583	180	intron	protein_coding-intron (ENSMUST00000030047, intron 2 of 3)	13962	ENSMUST00000030047	ENSMUSG00000028362	Tnfsf8	tumor necrosis factor (ligand) superfamily, member 8 [Source:MGI Symbol;Acc:MGI:88328]	protein_coding
chr11	106751274	106751634	.	758	.	76.8651	-1	2.27804	180	promoter-TSS	protein_coding-promoter-TSS (ENSMUST00000068021)	186	ENSMUST00000182023	ENSMUSG00000040528	Milr1	mast cell immunoglobulin like receptor 1 [Source:MGI Symbol;Acc:MGI:2685731]	protein_coding
chr1	173437013	173437373	.	926	.	76.6788	-1	2.28025	180	intron	protein_coding-intron (ENSMUST00000147604, intron 5 of 11)	16595	ENSMUST00000173023	ENSMUSG00000037860	Aim2	absent in melanoma 2 [Source:MGI Symbol;Acc:MGI:2686159]	protein_coding
chr6	48684327	48684687	.	896	.	76.0358	-1	2.25984	180	promoter-TSS	protein_coding-promoter-TSS (ENSMUST00000067506)	-42	ENSMUST00000118802	ENSMUSG00000054435	Gimap4	GTPase, IMAP family member 4 [Source:MGI Symbol;Acc:MGI:1349656]	protein_coding
chr12	112856962	112857322	.	602	.	75.9734	-1	2.26122	180	intron	protein_coding-intron (ENSMUST00000021729, intron 1 of 2)	3810	ENSMUST00000021729	ENSMUSG00000021298	Gpr132	G protein-coupled receptor 132 [Source:MGI Symbol;Acc:MGI:1890220]	protein_coding
chr10	19934094	19934454	.	559	.	75.9302	-1	2.2623	180	promoter-TSS	protein_coding-promoter-TSS (ENSMUST00000095806)	-198	ENSMUST00000095806	ENSMUSG00000071369	Map3k5	mitogen-activated protein kinase kinase kinase 5 [Source:MGI Symbol;Acc:MGI:1346876]	protein_coding
chr6	97294166	97294526	.	903	.	75.722	-1	2.26474	180	Distant-promoter	protein_coding-intron (ENSMUST00000032146, intron 21 of 22)	-3085	ENSMUST00000203486	ENSMUSG00000030064	Frmd4b	FERM domain containing 4B [Source:MGI Symbol;Acc:MGI:2141794]	protein_coding
chr19	11362078	11362438	.	714	.	75.4873	-1	2.26823	180	promoter-TSS	lincRNA-promoter-TSS (ENSMUST00000185737)	-20	ENSMUST00000185737	ENSMUSG00000100392	Gm28935	predicted gene 28935 [Source:MGI Symbol;Acc:MGI:5579641]	lincRNA
chr6	48681684	48682044	.	835	.	75.4055	-1	2.26914	180	Distant-promoter	Intergenic	-2685	ENSMUST00000118802	ENSMUSG00000054435	Gimap4	GTPase, IMAP family member 4 [Source:MGI Symbol;Acc:MGI:1349656]	protein_coding
chr8	122700668	122701028	.	991	.	75.2286	-1	2.27199	180	Distant-promoter	antisense-TTS (ENSMUST00000162198)	-1739	ENSMUST00000127984	ENSMUSG00000006362	Cbfa2t3	CBFA2/RUNX1 translocation partner 3 [Source:MGI Symbol;Acc:MGI:1338013]	protein_coding
chr2	32537440	32537800	.	977	.	74.6103	-1	2.27986	180	intron	protein_coding-intron (ENSMUST00000048375, intron 1 of 10)	1887	ENSMUST00000133366	ENSMUSG00000039157	Fam102a	family with sequence similarity 102, member A [Source:MGI Symbol;Acc:MGI:2138935]	protein_coding
chr12	85122979	85123339	.	972	.	74.2291	-1	2.28556	180	promoter-TSS	protein_coding-promoter-TSS (ENSMUST00000220559)	-635	ENSMUST00000220559	ENSMUSG00000004789	Dlst	dihydrolipoamide S-succinyltransferase (E2 component of 2-oxo-glutarate complex) [Source:MGI Symbol;Acc:MGI:1926170]	protein_coding
chr1	133688681	133689041	.	850	.	74.0018	-1	2.28932	180	exon	protein_coding-exon (ENSMUST00000169295, exon 2 of 6)	1225	ENSMUST00000189524	ENSMUSG00000051998	Lax1	lymphocyte transmembrane adaptor 1 [Source:MGI Symbol;Acc:MGI:2443362]	protein_coding
chr17	83846245	83846605	.	847	.	73.9941	-1	2.28989	180	intron	protein_coding-intron (ENSMUST00000000687, intron 1 of 9)	324	ENSMUST00000000687	ENSMUSG00000000673	Haao	3-hydroxyanthranilate 3,4-dioxygenase [Source:MGI Symbol;Acc:MGI:1349444]	protein_coding
chr9	56097888	56098248	.	756	.	73.6741	-1	2.29546	180	intron	protein_coding-intron (ENSMUST00000059206, intron 1 of 14)	8092	ENSMUST00000147360	ENSMUSG00000032322	Pstpip1	proline-serine-threonine phosphatase-interacting protein 1 [Source:MGI Symbol;Acc:MGI:1321396]	protein_coding
chr11	86606627	86606987	.	637	.	73.5155	-1	2.29801	180	Distant-promoter	protein_coding-intron (ENSMUST00000018315, intron 9 of 11)	-4512	ENSMUST00000153971	ENSMUSG00000018171	Vmp1	vacuole membrane protein 1 [Source:MGI Symbol;Acc:MGI:1923159]	protein_coding
chr3	106461993	106462353	.	953	.	73.3058	-1	2.30096	180	Distant-promoter	Intergenic	-16110	ENSMUST00000191737	ENSMUSG00000104350	Gm38244	predicted gene, 38244 [Source:MGI Symbol;Acc:MGI:5611472]	TEC
chr12	69579594	69579954	.	624	.	73.2584	-1	2.30166	180	intron	protein_coding-intron (ENSMUST00000058639, intron 5 of 5)	3254	ENSMUST00000058639	ENSMUSG00000049882	Vcpkmt	valosin containing protein lysine (K) methyltransferase [Source:MGI Symbol;Acc:MGI:2684917]	protein_coding
chr13	51753905	51754265	.	629	.	73.2219	-1	2.30236	180	intron	protein_coding-intron (ENSMUST00000021900, intron 2 of 15)	680	ENSMUST00000139018	ENSMUSG00000021451	Sema4d	sema domain, immunoglobulin domain (Ig), transmembrane domain (TM) and short cytoplasmic domain, (semaphorin) 4D [Source:MGI Symbol;Acc:MGI:109244]	protein_coding
chr15	79895900	79896260	.	977	.	73.019	-1	2.27855	180	exon	protein_coding-exon (ENSMUST00000175849, exon 2 of 2)	819	ENSMUST00000176904	ENSMUSG00000009585	Apobec3	apolipoprotein B mRNA editing enzyme, catalytic polypeptide 3 [Source:MGI Symbol;Acc:MGI:1933111]	protein_coding
chr10	94829380	94829740	.	893	.	72.5758	-1	2.26041	180	promoter-TSS	protein_coding-promoter-TSS (ENSMUST00000218839)	-14	ENSMUST00000218839	ENSMUSG00000074785	Plxnc1	plexin C1 [Source:MGI Symbol;Acc:MGI:1890127]	protein_coding
chr1	60758147	60758507	.	912	.	72.4433	-1	2.23791	180	intron	protein_coding-intron (ENSMUST00000027165, intron 1 of 3)	11925	ENSMUST00000153207	ENSMUSG00000026012	Cd28	CD28 antigen [Source:MGI Symbol;Acc:MGI:88327]	protein_coding
chr14	121895344	121895704	.	1000	.	160.269	-1	2.44632	180	Distant-promoter	protein_coding-intron (ENSMUST00000039803, intron 1 of 8)	-16115	ENSMUST00000185880	ENSMUSG00000102112	1810041H14Rik	RIKEN cDNA 1810041H14 gene [Source:MGI Symbol;Acc:MGI:1925562]	antisense
chr9	109039593	109039953	.	752	.	71.8929	-1	2.24478	180	promoter-TSS	protein_coding-promoter-TSS (ENSMUST00000197099)	-643	ENSMUST00000197099	ENSMUSG00000025647	Shisa5	shisa family member 5 [Source:MGI Symbol;Acc:MGI:1915044]	protein_coding
chr16	44332770	44333130	.	908	.	71.6285	-1	2.2489	180	promoter-TSS	protein_coding-promoter-TSS (ENSMUST00000124651)	41	ENSMUST00000136381	ENSMUSG00000022696	Sidt1	SID1 transmembrane family, member 1 [Source:MGI Symbol;Acc:MGI:2443155]	protein_coding
chr8	36112750	36113110	.	1000	.	71.1425	-1	2.23247	180	intron	protein_coding-intron (ENSMUST00000110492, intron 3 of 5)	18069	ENSMUST00000145386	ENSMUSG00000050271	Prag1	PEAK1 related kinase activating pseudokinase 1 [Source:MGI Symbol;Acc:MGI:1196223]	protein_coding
chr19	12798457	12798817	.	611	.	70.9164	-1	2.21452	180	promoter-TSS	protein_coding-promoter-TSS (ENSMUST00000025601)	40	ENSMUST00000025601	ENSMUSG00000024696	Lpxn	leupaxin [Source:MGI Symbol;Acc:MGI:2147677]	protein_coding
chr7	104290420	104290780	.	742	.	70.6248	-1	2.21915	180	Distant-promoter	Intergenic	-2506	ENSMUST00000098179	ENSMUSG00000060441	Trim5	tripartite motif-containing 5 [Source:MGI Symbol;Acc:MGI:3646853]	protein_coding
chr19	40257483	40257843	.	782	.	70.2525	-1	2.2038	180	intron	protein_coding-intron (ENSMUST00000068439, intron 1 of 6)	13953	ENSMUST00000182636	ENSMUSG00000055044	Pdlim1	PDZ and LIM domain 1 (elfin) [Source:MGI Symbol;Acc:MGI:1860611]	protein_coding
chr1	173441252	173441612	.	589	.	70.1858	-1	2.20481	180	Distant-promoter	protein_coding-intron (ENSMUST00000147604, intron 5 of 11)	-13539	ENSMUST00000151176	ENSMUSG00000037860	Aim2	absent in melanoma 2 [Source:MGI Symbol;Acc:MGI:2686159]	protein_coding
chr1	191814128	191814488	.	653	.	70.1846	-1	2.20494	180	Distant-promoter	Intergenic	-7136	ENSMUST00000027931	ENSMUSG00000026622	Nek2	NIMA (never in mitosis gene a)-related expressed kinase 2 [Source:MGI Symbol;Acc:MGI:109359]	protein_coding
chr3	135665874	135666234	.	665	.	70.0615	-1	2.2072	180	intron	protein_coding-intron (ENSMUST00000029812, intron 3 of 24)	1745	ENSMUST00000164430	ENSMUSG00000028163	Nfkb1	nuclear factor of kappa light polypeptide gene enhancer in B cells 1, p105 [Source:MGI Symbol;Acc:MGI:97312]	protein_coding
chr12	110851599	110851959	.	893	.	70.0565	-1	2.20733	180	intron	protein_coding-intron (ENSMUST00000170060, intron 1 of 7)	1473	ENSMUST00000222460	ENSMUSG00000021271	Zfp839	zinc finger protein 839 [Source:MGI Symbol;Acc:MGI:1920055]	protein_coding
chr1	171917507	171917867	.	804	.	70.0139	-1	2.20808	180	promoter-TSS	protein_coding-promoter-TSS (ENSMUST00000194561)	5	ENSMUST00000194924	ENSMUSG00000015314	Slamf6	SLAM family member 6 [Source:MGI Symbol;Acc:MGI:1353620]	protein_coding
chr14	121912580	121912940	.	1000	.	156.622	-1	2.44632	180	intron	protein_coding-intron (ENSMUST00000039803, intron 4 of 8)	3021	ENSMUST00000055475	ENSMUSG00000050350	Gpr18	G protein-coupled receptor 18 [Source:MGI Symbol;Acc:MGI:107859]	protein_coding
chr19	47446760	47447120	.	618	.	69.1978	-1	2.18044	180	intron	protein_coding-intron (ENSMUST00000081619, intron 1 of 14)	17307	ENSMUST00000111800	ENSMUSG00000053617	Sh3pxd2a	SH3 and PX domains 2A [Source:MGI Symbol;Acc:MGI:1298393]	protein_coding
chr3	14886462	14886822	.	771	.	69.1291	-1	2.18142	180	promoter-TSS	protein_coding-promoter-TSS (ENSMUST00000195520)	3	ENSMUST00000195520	ENSMUSG00000027562	Car2	carbonic anhydrase 2 [Source:MGI Symbol;Acc:MGI:88269]	protein_coding
chrX	101737244	101737604	.	699	.	68.8526	-1	2.18554	180	Distant-promoter	Intergenic	-3155	ENSMUST00000056614	ENSMUSG00000050232	Cxcr3	chemokine (C-X-C motif) receptor 3 [Source:MGI Symbol;Acc:MGI:1277207]	protein_coding
chr11	82947373	82947733	.	772	.	68.8408	-1	2.18578	180	Distant-promoter	antisense-intron (ENSMUST00000127074, intron 1 of 2)	-3796	ENSMUST00000150687	ENSMUSG00000054404	Slfn5	schlafen 5 [Source:MGI Symbol;Acc:MGI:1329004]	protein_coding
chr2	120502085	120502445	.	711	.	68.7733	-1	2.18674	180	intron	protein_coding-intron (ENSMUST00000028748, intron 14 of 20)	962	ENSMUST00000151342	ENSMUSG00000079110	Capn3	calpain 3 [Source:MGI Symbol;Acc:MGI:107437]	protein_coding
chr1	180255775	180256135	.	920	.	68.6343	-1	2.18902	180	promoter-TSS	antisense-promoter-TSS (ENSMUST00000192164)	289	ENSMUST00000149590	ENSMUSG00000010609	Psen2	presenilin 2 [Source:MGI Symbol;Acc:MGI:109284]	protein_coding
chrX	159683116	159683476	.	680	.	68.6004	-1	2.18985	180	Distant-promoter	protein_coding-intron (ENSMUST00000073094, intron 1 of 19)	-14020	ENSMUST00000123433	ENSMUSG00000040990	Sh3kbp1	SH3-domain kinase binding protein 1 [Source:MGI Symbol;Acc:MGI:1889583]	protein_coding
chr13	55443862	55444222	.	796	.	68.4087	-1	2.17449	180	Distant-promoter	Intergenic	-1030	ENSMUST00000224653	ENSMUSG00000074886	Grk6	G protein-coupled receptor kinase 6 [Source:MGI Symbol;Acc:MGI:1347078]	protein_coding
chr6	129049080	129049440	.	1000	.	154.437	-1	2.44632	180	promoter-TSS	protein_coding-promoter-TSS (ENSMUST00000204784)	-74	ENSMUST00000204784	ENSMUSG00000030154	Klrb1f	killer cell lectin-like receptor subfamily B member 1F [Source:MGI Symbol;Acc:MGI:2442965]	protein_coding
chr4	120975407	120975767	.	672	.	67.7781	-1	2.16488	180	exon	protein_coding-exon (ENSMUST00000151615, exon 1 of 4)	121	ENSMUST00000151615	ENSMUSG00000032870	Smap2	small ArfGAP 2 [Source:MGI Symbol;Acc:MGI:1917030]	protein_coding
chr11	106160704	106161064	.	956	.	67.732	-1	2.16581	180	promoter-TSS	protein_coding-promoter-TSS (ENSMUST00000045923)	-24	ENSMUST00000106875	ENSMUSG00000040699	Limd2	LIM domain containing 2 [Source:MGI Symbol;Acc:MGI:1915053]	protein_coding
chr14	121879276	121879636	.	757	.	67.6527	-1	2.16743	180	promoter-TSS	antisense-promoter-TSS (ENSMUST00000185880)	-47	ENSMUST00000185880	ENSMUSG00000102112	1810041H14Rik	RIKEN cDNA 1810041H14 gene [Source:MGI Symbol;Acc:MGI:1925562]	antisense
chr8	122704638	122704998	.	773	.	67.3396	-1	2.15488	180	Distant-promoter	protein_coding-intron (ENSMUST00000127664, intron 1 of 15)	-5709	ENSMUST00000127984	ENSMUSG00000006362	Cbfa2t3	CBFA2/RUNX1 translocation partner 3 [Source:MGI Symbol;Acc:MGI:1338013]	protein_coding
chr19	11447337	11447697	.	662	.	67.2459	-1	2.15728	180	intron	protein_coding-intron (ENSMUST00000035258, intron 1 of 6)	3944	ENSMUST00000035258	ENSMUSG00000056290	Ms4a4b	membrane-spanning 4-domains, subfamily A, member 4B [Source:MGI Symbol;Acc:MGI:1913083]	protein_coding
chr14	121883406	121883766	.	878	.	67.2108	-1	2.15762	180	Distant-promoter	protein_coding-intron (ENSMUST00000039803, intron 1 of 8)	-4177	ENSMUST00000185880	ENSMUSG00000102112	1810041H14Rik	RIKEN cDNA 1810041H14 gene [Source:MGI Symbol;Acc:MGI:1925562]	antisense
chr15	79893573	79893933	.	607	.	67.1598	-1	2.15887	180	Distant-promoter	antisense-TTS (ENSMUST00000230175)	-1270	ENSMUST00000023054	ENSMUSG00000009585	Apobec3	apolipoprotein B mRNA editing enzyme, catalytic polypeptide 3 [Source:MGI Symbol;Acc:MGI:1933111]	protein_coding
chr4	152197532	152197892	.	611	.	67.0916	-1	2.14426	180	Distant-promoter	protein_coding-intron (ENSMUST00000030779, intron 1 of 8)	-2098	ENSMUST00000105652	ENSMUSG00000028937	Acot7	acyl-CoA thioesterase 7 [Source:MGI Symbol;Acc:MGI:1917275]	protein_coding
chr15	80611506	80611866	.	798	.	66.9489	-1	2.14652	180	Distant-promoter	protein_coding-intron (ENSMUST00000229980, intron 1 of 7)	-11797	ENSMUST00000043149	ENSMUSG00000042351	Grap2	GRB2-related adaptor protein 2 [Source:MGI Symbol;Acc:MGI:1333842]	protein_coding
chr10	6956342	6956702	.	1000	.	152.852	-1	2.44632	180	intron	protein_coding-intron (ENSMUST00000052751, intron 3 of 4)	23189	ENSMUST00000078070	ENSMUSG00000064065	Ipcef1	interaction protein for cytohesin exchange factors 1 [Source:MGI Symbol;Acc:MGI:2444159]	protein_coding
chr14	121906942	121907302	.	610	.	66.8137	-1	2.14821	180	intron	protein_coding-intron (ENSMUST00000039803, intron 2 of 8)	8659	ENSMUST00000055475	ENSMUSG00000050350	Gpr18	G protein-coupled receptor 18 [Source:MGI Symbol;Acc:MGI:107859]	protein_coding
chr18	60723297	60723657	.	556	.	66.7295	-1	2.15	180	intron	protein_coding-intron (ENSMUST00000235795, intron 1 of 2)	4086	ENSMUST00000235795	ENSMUSG00000054008	Ndst1	N-deacetylase/N-sulfotransferase (heparan glucosaminyl) 1 [Source:MGI Symbol;Acc:MGI:104719]	protein_coding
chr9	124103340	124103700	.	740	.	66.3352	-1	2.15545	180	exon	protein_coding-exon (ENSMUST00000168841, exon 1 of 2)	1337	ENSMUST00000055918	ENSMUSG00000049103	Ccr2	chemokine (C-C motif) receptor 2 [Source:MGI Symbol;Acc:MGI:106185]	protein_coding
chr15	80583039	80583399	.	703	.	66.296	-1	2.156	180	intron	protein_coding-intron (ENSMUST00000229980, intron 1 of 7)	10625	ENSMUST00000230856	ENSMUSG00000042351	Grap2	GRB2-related adaptor protein 2 [Source:MGI Symbol;Acc:MGI:1333842]	protein_coding
chr6	48718462	48718822	.	1000	.	243.804	-1	2.44632	180	promoter-TSS	protein_coding-promoter-TSS (ENSMUST00000052503)	-12	ENSMUST00000204317	ENSMUSG00000098715	Gm28053	predicted gene, 28053 [Source:MGI Symbol;Acc:MGI:5547789]	protein_coding
chr1	36761660	36762020	.	748	.	65.8613	-1	2.14694	180	promoter-TSS	protein_coding-promoter-TSS (ENSMUST00000027291)	42	ENSMUST00000027291	ENSMUSG00000026117	Zap70	zeta-chain (TCR) associated protein kinase [Source:MGI Symbol;Acc:MGI:99613]	protein_coding
chr15	61986796	61987156	.	710	.	65.7504	-1	2.13413	180	promoter-TSS	protein_coding-promoter-TSS (ENSMUST00000159338)	-58	ENSMUST00000159338	ENSMUSG00000022346	Myc	myelocytomatosis oncogene [Source:MGI Symbol;Acc:MGI:97250]	protein_coding
chr18	4351828	4352188	.	582	.	65.2863	-1	2.10074	180	intron	protein_coding-intron (ENSMUST00000025078, intron 1 of 7)	949	ENSMUST00000173930	ENSMUSG00000024235	Map3k8	mitogen-activated protein kinase kinase kinase 8 [Source:MGI Symbol;Acc:MGI:1346878]	protein_coding
chr10	19935321	19935681	.	846	.	65.1503	-1	2.10328	180	intron	protein_coding-intron (ENSMUST00000095806, intron 1 of 29)	278	ENSMUST00000129437	ENSMUSG00000071369	Map3k5	mitogen-activated protein kinase kinase kinase 5 [Source:MGI Symbol;Acc:MGI:1346876]	protein_coding
chr17	34122736	34123096	.	644	.	65.0016	-1	2.10601	180	promoter-TSS	protein_coding-promoter-TSS (ENSMUST00000025193)	70	ENSMUST00000235408	ENSMUSG00000037649	H2-DMa	histocompatibility 2, class II, locus DMa [Source:MGI Symbol;Acc:MGI:95921]	protein_coding
chr13	93072927	93073287	.	743	.	64.5216	-1	2.10073	180	promoter-TSS	antisense-promoter-TSS (ENSMUST00000224146)	-197	ENSMUST00000224146	ENSMUSG00000114382	Gm4814	predicted gene 4814 [Source:MGI Symbol;Acc:MGI:3647983]	antisense
chr11	87720834	87721194	.	1000	.	64.2336	-1	2.07954	180	Distant-promoter	protein_coding-intron (ENSMUST00000040089, intron 2 of 8)	-6412	ENSMUST00000162740	ENSMUSG00000034177	Rnf43	ring finger protein 43 [Source:MGI Symbol;Acc:MGI:2442609]	protein_coding
chr11	106665335	106665695	.	604	.	64.0315	-1	2.07032	180	Distant-promoter	protein_coding-intron (ENSMUST00000068021, intron 15 of 15)	-2189	ENSMUST00000184424	ENSMUSG00000020717	Pecam1	platelet/endothelial cell adhesion molecule 1 [Source:MGI Symbol;Acc:MGI:97537]	protein_coding
chr6	121241817	121242177	.	715	.	63.9708	-1	2.07123	180	Distant-promoter	Intergenic	-3909	ENSMUST00000032198	ENSMUSG00000030107	Usp18	ubiquitin specific peptidase 18 [Source:MGI Symbol;Acc:MGI:1344364]	protein_coding
chr12	112867198	112867558	.	659	.	63.9245	-1	2.07234	180	intron	protein_coding-intron (ENSMUST00000222776, intron 1 of 3)	850	ENSMUST00000222776	ENSMUSG00000021298	Gpr132	G protein-coupled receptor 132 [Source:MGI Symbol;Acc:MGI:1890220]	protein_coding
chr2	34961425	34961785	.	1000	.	63.8989	-1	2.07324	180	promoter-TSS	protein_coding-promoter-TSS (ENSMUST00000028234)	-8	ENSMUST00000156479	ENSMUSG00000026875	Traf1	TNF receptor-associated factor 1 [Source:MGI Symbol;Acc:MGI:101836]	protein_coding
chr10	6982691	6983051	.	594	.	63.8587	-1	2.0619	180	Distant-promoter	protein_coding-intron (ENSMUST00000052751, intron 3 of 4)	-2337	ENSMUST00000149708	ENSMUSG00000064065	Ipcef1	interaction protein for cytohesin exchange factors 1 [Source:MGI Symbol;Acc:MGI:2444159]	protein_coding
chr5	122220284	122220644	.	1000	.	149.597	-1	2.44632	180	intron	protein_coding-intron (ENSMUST00000072602, intron 3 of 7)	10330	ENSMUST00000100747	ENSMUSG00000064267	Hvcn1	hydrogen voltage-gated channel 1 [Source:MGI Symbol;Acc:MGI:1921346]	protein_coding
chr3	135691494	135691854	.	671	.	63.7245	-1	2.06551	180	promoter-TSS	protein_coding-promoter-TSS (ENSMUST00000029812)	-127	ENSMUST00000138602	ENSMUSG00000028163	Nfkb1	nuclear factor of kappa light polypeptide gene enhancer in B cells 1, p105 [Source:MGI Symbol;Acc:MGI:97312]	protein_coding
chr8	36082682	36083042	.	707	.	63.6543	-1	2.067	180	Distant-promoter	Intergenic	-11966	ENSMUST00000110492	ENSMUSG00000050271	Prag1	PEAK1 related kinase activating pseudokinase 1 [Source:MGI Symbol;Acc:MGI:1196223]	protein_coding
chr10	94942816	94943176	.	1000	.	149.148	-1	2.44632	180	intron	protein_coding-intron (ENSMUST00000099337, intron 1 of 30)	1839	ENSMUST00000099337	ENSMUSG00000074785	Plxnc1	plexin C1 [Source:MGI Symbol;Acc:MGI:1890127]	protein_coding
chr11	87662949	87663309	.	767	.	63.6094	-1	2.06838	180	promoter-TSS	protein_coding-promoter-TSS (ENSMUST00000123658)	42	ENSMUST00000123658	ENSMUSG00000034177	Rnf43	ring finger protein 43 [Source:MGI Symbol;Acc:MGI:2442609]	protein_coding
chr4	109666062	109666422	.	686	.	63.5511	-1	2.06937	180	promoter-TSS	protein_coding-promoter-TSS (ENSMUST00000063531)	-870	ENSMUST00000063531	ENSMUSG00000028551	Cdkn2c	cyclin dependent kinase inhibitor 2C [Source:MGI Symbol;Acc:MGI:105388]	protein_coding
chr2	32541981	32542341	.	1000	.	149.077	-1	2.44632	180	intron	protein_coding-intron (ENSMUST00000048375, intron 1 of 10)	1971	ENSMUST00000147723	ENSMUSG00000039157	Fam102a	family with sequence similarity 102, member A [Source:MGI Symbol;Acc:MGI:2138935]	protein_coding
chr5	122209713	122210073	.	874	.	63.1418	-1	2.05463	180	promoter-TSS	protein_coding-promoter-TSS (ENSMUST00000100747)	-16	ENSMUST00000143560	ENSMUSG00000064267	Hvcn1	hydrogen voltage-gated channel 1 [Source:MGI Symbol;Acc:MGI:1921346]	protein_coding
chr5	98031123	98031483	.	649	.	63.0502	-1	2.04571	180	promoter-TSS	protein_coding-promoter-TSS (ENSMUST00000031281)	-260	ENSMUST00000199088	ENSMUSG00000029338	Antxr2	anthrax toxin receptor 2 [Source:MGI Symbol;Acc:MGI:1919164]	protein_coding
chr6	130103005	130103365	.	729	.	63.0317	-1	2.0461	180	Distant-promoter	Intergenic	-8509	ENSMUST00000122033	ENSMUSG00000072717	Klra11-ps	killer cell lectin-like receptor subfamily A, member 11, pseudogene [Source:MGI Symbol;Acc:MGI:1321092]	unprocessed_pseudogene
chr1	36309537	36309897	.	700	.	62.9143	-1	2.03791	180	exon	protein_coding-exon (ENSMUST00000192874, exon 1 of 1)	1938	ENSMUST00000140218	ENSMUSG00000037447	Arid5a	AT rich interactive domain 5A (MRF1-like) [Source:MGI Symbol;Acc:MGI:2443039]	protein_coding
chr3	106464724	106465084	.	700	.	62.7519	-1	2.03081	180	Distant-promoter	Intergenic	-13379	ENSMUST00000191737	ENSMUSG00000104350	Gm38244	predicted gene, 38244 [Source:MGI Symbol;Acc:MGI:5611472]	TEC
chr11	106702758	106703118	.	716	.	62.5089	-1	1.99648	180	Distant-promoter	protein_coding-intron (ENSMUST00000068021, intron 3 of 15)	-11591	ENSMUST00000135481	ENSMUSG00000020717	Pecam1	platelet/endothelial cell adhesion molecule 1 [Source:MGI Symbol;Acc:MGI:97537]	protein_coding
chr1	38663636	38663996	.	690	.	61.3889	-1	1.98777	180	intron	protein_coding-intron (ENSMUST00000027250, intron 1 of 7)	1139	ENSMUST00000039827	ENSMUSG00000037138	Aff3	AF4/FMR2 family, member 3 [Source:MGI Symbol;Acc:MGI:106927]	protein_coding
chr2	32535235	32535595	.	888	.	60.9514	-1	1.98562	180	promoter-TSS	protein_coding-promoter-TSS (ENSMUST00000048375)	56	ENSMUST00000048375	ENSMUSG00000039157	Fam102a	family with sequence similarity 102, member A [Source:MGI Symbol;Acc:MGI:2138935]	protein_coding
chr9	56090799	56091159	.	757	.	60.9025	-1	1.98686	180	intron	protein_coding-intron (ENSMUST00000059206, intron 1 of 14)	1003	ENSMUST00000147360	ENSMUSG00000032322	Pstpip1	proline-serine-threonine phosphatase-interacting protein 1 [Source:MGI Symbol;Acc:MGI:1321396]	protein_coding
chr1	127296746	127297106	.	728	.	60.562	-1	1.98416	180	Distant-promoter	protein_coding-intron (ENSMUST00000038361, intron 2 of 17)	-9836	ENSMUST00000171405	ENSMUSG00000036155	Mgat5	mannoside acetylglucosaminyltransferase 5 [Source:MGI Symbol;Acc:MGI:894701]	protein_coding
chr1	173420363	173420723	.	573	.	60.4135	-1	1.98695	180	promoter-TSS	protein_coding-promoter-TSS (ENSMUST00000173023)	-55	ENSMUST00000173023	ENSMUSG00000037860	Aim2	absent in melanoma 2 [Source:MGI Symbol;Acc:MGI:2686159]	protein_coding
chr12	112860012	112860372	.	768	.	59.9249	-1	1.96247	180	intron	protein_coding-intron (ENSMUST00000021729, intron 1 of 2)	760	ENSMUST00000021729	ENSMUSG00000021298	Gpr132	G protein-coupled receptor 132 [Source:MGI Symbol;Acc:MGI:1890220]	protein_coding
chr19	11413959	11414319	.	663	.	59.5888	-1	1.95294	180	promoter-TSS	protein_coding-promoter-TSS (ENSMUST00000119366)	-702	ENSMUST00000119366	ENSMUSG00000024675	Ms4a4c	membrane-spanning 4-domains, subfamily A, member 4C [Source:MGI Symbol;Acc:MGI:1927656]	protein_coding
chr5	30666617	30666977	.	738	.	59.458	-1	1.94747	180	promoter-TSS	protein_coding-promoter-TSS (ENSMUST00000031073)	20	ENSMUST00000144742	ENSMUSG00000029177	Cenpa	centromere protein A [Source:MGI Symbol;Acc:MGI:88375]	protein_coding
chr18	4351062	4351422	.	613	.	59.1539	-1	1.9456	180	intron	protein_coding-intron (ENSMUST00000025078, intron 1 of 7)	1715	ENSMUST00000173930	ENSMUSG00000024235	Map3k8	mitogen-activated protein kinase kinase kinase 8 [Source:MGI Symbol;Acc:MGI:1346878]	protein_coding
chr7	74554752	74555112	.	866	.	59.0047	-1	1.92762	180	promoter-TSS	protein_coding-promoter-TSS (ENSMUST00000026897)	-152	ENSMUST00000107453	ENSMUSG00000025790	Slco3a1	solute carrier organic anion transporter family, member 3a1 [Source:MGI Symbol;Acc:MGI:1351867]	protein_coding
chr9	22131368	22131728	.	751	.	57.5102	-1	1.82778	180	promoter-TSS	protein_coding-promoter-TSS (ENSMUST00000115315)	105	ENSMUST00000213815	ENSMUSG00000001348	Acp5	acid phosphatase 5, tartrate resistant [Source:MGI Symbol;Acc:MGI:87883]	protein_coding
chr14	121915639	121915999	.	1000	.	235.266	-1	2.44632	180	promoter-TSS	protein_coding-promoter-TSS (ENSMUST00000055475)	-38	ENSMUST00000055475	ENSMUSG00000050350	Gpr18	G protein-coupled receptor 18 [Source:MGI Symbol;Acc:MGI:107859]	protein_coding
chr15	80572310	80572670	.	1000	.	144.317	-1	2.44632	180	promoter-TSS	protein_coding-promoter-TSS (ENSMUST00000229980)	-104	ENSMUST00000229980	ENSMUSG00000042351	Grap2	GRB2-related adaptor protein 2 [Source:MGI Symbol;Acc:MGI:1333842]	protein_coding
chr2	125247059	125247419	.	677	.	56.6392	-1	1.78953	180	promoter-TSS	protein_coding-promoter-TSS (ENSMUST00000051605)	49	ENSMUST00000082122	ENSMUSG00000027203	Dut	deoxyuridine triphosphatase [Source:MGI Symbol;Acc:MGI:1346051]	protein_coding
chr19	15924794	15925154	.	546	.	56.233	-1	1.74947	180	promoter-TSS	protein_coding-promoter-TSS (ENSMUST00000025542)	-44	ENSMUST00000162233	ENSMUSG00000024640	Psat1	phosphoserine aminotransferase 1 [Source:MGI Symbol;Acc:MGI:2183441]	protein_coding
chr2	59181850	59182210	.	564	.	56.1952	-1	1.74999	180	Distant-promoter	protein_coding-intron (ENSMUST00000037903, intron 1 of 21)	-18744	ENSMUST00000126749	ENSMUSG00000026991	Pkp4	plakophilin 4 [Source:MGI Symbol;Acc:MGI:109281]	protein_coding
chr2	34958667	34959027	.	586	.	55.8443	-1	1.74	180	promoter-TSS	protein_coding-promoter-TSS (ENSMUST00000141238)	58	ENSMUST00000141238	ENSMUSG00000026875	Traf1	TNF receptor-associated factor 1 [Source:MGI Symbol;Acc:MGI:101836]	protein_coding
chr11	87734439	87734799	.	790	.	55.7584	-1	1.73771	180	TTS	protein_coding-TTS (ENSMUST00000121782)	699	ENSMUST00000150866	ENSMUSG00000034177	Rnf43	ring finger protein 43 [Source:MGI Symbol;Acc:MGI:2442609]	protein_coding
chr4	121016194	121016554	.	568	.	54.4365	-1	1.66925	180	intron	protein_coding-intron (ENSMUST00000043200, intron 1 of 9)	873	ENSMUST00000043200	ENSMUSG00000032870	Smap2	small ArfGAP 2 [Source:MGI Symbol;Acc:MGI:1917030]	protein_coding
chr1	51478198	51478558	.	621	.	54.3644	-1	1.66157	180	promoter-TSS	protein_coding-promoter-TSS (ENSMUST00000027279)	21	ENSMUST00000185534	ENSMUSG00000026107	Nabp1	nucleic acid binding protein 1 [Source:MGI Symbol;Acc:MGI:1923258]	protein_coding
chr15	80602390	80602750	.	613	.	53.5182	-1	1.62289	180	intron	protein_coding-intron (ENSMUST00000229980, intron 1 of 7)	-20913	ENSMUST00000043149	ENSMUSG00000042351	Grap2	GRB2-related adaptor protein 2 [Source:MGI Symbol;Acc:MGI:1333842]	protein_coding
chr14	121899161	121899521	.	607	.	53.2181	-1	1.60539	180	intron	protein_coding-intron (ENSMUST00000039803, intron 1 of 8)	16440	ENSMUST00000055475	ENSMUSG00000050350	Gpr18	G protein-coupled receptor 18 [Source:MGI Symbol;Acc:MGI:107859]	protein_coding
chr17	45563767	45564127	.	573	.	52.9414	-1	1.56396	180	promoter-TSS	protein_coding-promoter-TSS (ENSMUST00000041353)	-1	ENSMUST00000225226	ENSMUSG00000037089	Slc35b2	solute carrier family 35, member B2 [Source:MGI Symbol;Acc:MGI:1921086]	protein_coding
chrX	159627308	159627668	.	569	.	49.3919	-1	1.28202	180	promoter-TSS	protein_coding-promoter-TSS (ENSMUST00000073094)	-53	ENSMUST00000150433	ENSMUSG00000040990	Sh3kbp1	SH3-domain kinase binding protein 1 [Source:MGI Symbol;Acc:MGI:1889583]	protein_coding
chr11	86586862	86587222	.	651	.	45.6753	-1	0.98169	180	promoter-TSS	protein_coding-promoter-TSS (ENSMUST00000145846)	-48	ENSMUST00000145846	ENSMUSG00000018171	Vmp1	vacuole membrane protein 1 [Source:MGI Symbol;Acc:MGI:1923159]	protein_coding
chr12	112854909	112855269	.	1000	.	140.526	-1	2.44632	180	intron	protein_coding-intron (ENSMUST00000021729, intron 2 of 2)	5863	ENSMUST00000021729	ENSMUSG00000021298	Gpr132	G protein-coupled receptor 132 [Source:MGI Symbol;Acc:MGI:1890220]	protein_coding
chr11	87721045	87721405	.	1000	.	40.5508	-1	0.58729	180	Distant-promoter	protein_coding-intron (ENSMUST00000040089, intron 2 of 8)	-6201	ENSMUST00000162740	ENSMUSG00000034177	Rnf43	ring finger protein 43 [Source:MGI Symbol;Acc:MGI:2442609]	protein_coding
chr2	32535479	32535839	.	888	.	36.0545	-1	0.29748	180	promoter-TSS	protein_coding-promoter-TSS (ENSMUST00000133366)	-74	ENSMUST00000133366	ENSMUSG00000039157	Fam102a	family with sequence similarity 102, member A [Source:MGI Symbol;Acc:MGI:2138935]	protein_coding
chr11	82947580	82947940	.	772	.	35.5064	-1	0.26446	180	Distant-promoter	antisense-intron (ENSMUST00000127074, intron 1 of 2)	-3589	ENSMUST00000150687	ENSMUSG00000054404	Slfn5	schlafen 5 [Source:MGI Symbol;Acc:MGI:1329004]	protein_coding
chr1	133689939	133690299	.	1000	.	139.521	-1	2.44632	180	promoter-TSS	protein_coding-promoter-TSS (ENSMUST00000169295)	-11	ENSMUST00000169295	ENSMUSG00000051998	Lax1	lymphocyte transmembrane adaptor 1 [Source:MGI Symbol;Acc:MGI:2443362]	protein_coding
chr3	146150796	146151156	.	1000	.	33.2812	-1	0.16046	180	intron	protein_coding-intron (ENSMUST00000011152, intron 1 of 13)	802	ENSMUST00000098524	ENSMUSG00000011008	Mcoln2	mucolipin 2 [Source:MGI Symbol;Acc:MGI:1915529]	protein_coding
chr12	112860245	112860605	.	768	.	30.4603	-1	0.0548	180	intron	protein_coding-intron (ENSMUST00000021729, intron 1 of 2)	527	ENSMUST00000021729	ENSMUSG00000021298	Gpr132	G protein-coupled receptor 132 [Source:MGI Symbol;Acc:MGI:1890220]	protein_coding
chr14	77904240	77904600	.	1000	.	139.137	-1	2.44632	180	promoter-TSS	protein_coding-promoter-TSS (ENSMUST00000169978)	13	ENSMUST00000169978	ENSMUSG00000022014	Epsti1	epithelial stromal interaction 1 (breast) [Source:MGI Symbol;Acc:MGI:1915168]	protein_coding
chr2	125247304	125247664	.	677	.	30.1652	-1	0.04553	180	promoter-TSS	protein_coding-promoter-TSS (ENSMUST00000051605)	2	ENSMUST00000051605	ENSMUSG00000027203	Dut	deoxyuridine triphosphatase [Source:MGI Symbol;Acc:MGI:1346051]	protein_coding
chrX	159683327	159683687	.	680	.	29.5892	-1	0.0301	180	Distant-promoter	protein_coding-intron (ENSMUST00000073094, intron 1 of 19)	-13809	ENSMUST00000123433	ENSMUSG00000040990	Sh3kbp1	SH3-domain kinase binding protein 1 [Source:MGI Symbol;Acc:MGI:1889583]	protein_coding
chr10	42860616	42860976	.	1000	.	138.867	-1	2.44632	180	promoter-TSS	protein_coding-promoter-TSS (ENSMUST00000105494)	3	ENSMUST00000105494	ENSMUSG00000044770	Scml4	Scm polycomb group protein like 4 [Source:MGI Symbol;Acc:MGI:2446140]	protein_coding
chrX	159627520	159627880	.	569	.	28.6041	-1	0.00627	180	intron	protein_coding-intron (ENSMUST00000073094, intron 1 of 19)	159	ENSMUST00000073094	ENSMUSG00000040990	Sh3kbp1	SH3-domain kinase binding protein 1 [Source:MGI Symbol;Acc:MGI:1889583]	protein_coding
chr1	133694879	133695239	.	1000	.	138.264	-1	2.44632	180	Distant-promoter	Intergenic	-4951	ENSMUST00000169295	ENSMUSG00000051998	Lax1	lymphocyte transmembrane adaptor 1 [Source:MGI Symbol;Acc:MGI:2443362]	protein_coding
chr3	135585455	135585815	.	1000	.	134.609	-1	2.44632	180	intron	protein_coding-intron (ENSMUST00000029812, intron 24 of 24)	8806	ENSMUST00000150007	ENSMUSG00000028163	Nfkb1	nuclear factor of kappa light polypeptide gene enhancer in B cells 1, p105 [Source:MGI Symbol;Acc:MGI:97312]	protein_coding
chr17	34196569	34196929	.	1000	.	134.092	-1	2.44632	180	promoter-TSS	protein_coding-promoter-TSS (ENSMUST00000173441)	-972	ENSMUST00000173441	ENSMUSG00000024338	Psmb8	proteasome (prosome, macropain) subunit, beta type 8 (large multifunctional peptidase 7) [Source:MGI Symbol;Acc:MGI:1346527]	protein_coding
chr5	113157057	113157417	.	1000	.	134.046	-1	2.44632	180	intron	protein_coding-intron (ENSMUST00000050125, intron 1 of 7)	6114	ENSMUST00000050125	ENSMUSG00000051339	2900026A02Rik	RIKEN cDNA 2900026A02 gene [Source:MGI Symbol;Acc:MGI:1920194]	protein_coding
chr11	52299643	52300003	.	1000	.	219.936	-1	2.44632	180	Distant-promoter	Intergenic	-16809	ENSMUST00000109071	ENSMUSG00000000782	Tcf7	transcription factor 7, T cell specific [Source:MGI Symbol;Acc:MGI:98507]	protein_coding
chr13	51737944	51738304	.	1000	.	132.741	-1	2.44632	180	Distant-promoter	protein_coding-intron (ENSMUST00000021900, intron 2 of 15)	-3361	ENSMUST00000110039	ENSMUSG00000021451	Sema4d	sema domain, immunoglobulin domain (Ig), transmembrane domain (TM) and short cytoplasmic domain, (semaphorin) 4D [Source:MGI Symbol;Acc:MGI:109244]	protein_coding
chr12	103341228	103341588	.	1000	.	131.741	-1	2.44632	180	Distant-promoter	protein_coding-intron (ENSMUST00000021617, intron 2 of 9)	-3035	ENSMUST00000149431	ENSMUSG00000021200	Asb2	ankyrin repeat and SOCS box-containing 2 [Source:MGI Symbol;Acc:MGI:1929743]	protein_coding
chr17	50070125	50070485	.	1000	.	131.592	-1	2.44632	180	intron	protein_coding-intron (ENSMUST00000044503, intron 4 of 9)	24027	ENSMUST00000113195	ENSMUSG00000039316	Rftn1	raftlin lipid raft linker 1 [Source:MGI Symbol;Acc:MGI:1923688]	protein_coding
chr13	117216131	117216491	.	1000	.	130.224	-1	2.44632	180	Distant-promoter	protein_coding-intron (ENSMUST00000225981, intron 1 of 3)	-3961	ENSMUST00000022242	ENSMUSG00000021728	Emb	embigin [Source:MGI Symbol;Acc:MGI:95321]	protein_coding
chr10	19939241	19939601	.	1000	.	128.691	-1	2.44632	180	intron	protein_coding-intron (ENSMUST00000095806, intron 1 of 29)	4198	ENSMUST00000129437	ENSMUSG00000071369	Map3k5	mitogen-activated protein kinase kinase kinase 5 [Source:MGI Symbol;Acc:MGI:1346876]	protein_coding
chr17	50071645	50072005	.	1000	.	127.049	-1	2.44632	180	intron	protein_coding-intron (ENSMUST00000044503, intron 4 of 9)	22507	ENSMUST00000113195	ENSMUSG00000039316	Rftn1	raftlin lipid raft linker 1 [Source:MGI Symbol;Acc:MGI:1923688]	protein_coding
chr3	135594247	135594607	.	1000	.	126.829	-1	2.44632	180	promoter-TSS	protein_coding-promoter-TSS (ENSMUST00000150007)	14	ENSMUST00000150007	ENSMUSG00000028163	Nfkb1	nuclear factor of kappa light polypeptide gene enhancer in B cells 1, p105 [Source:MGI Symbol;Acc:MGI:97312]	protein_coding
chr13	51748109	51748469	.	1000	.	213.819	-1	2.44632	180	intron	protein_coding-intron (ENSMUST00000021900, intron 2 of 15)	437	ENSMUST00000143396	ENSMUSG00000021451	Sema4d	sema domain, immunoglobulin domain (Ig), transmembrane domain (TM) and short cytoplasmic domain, (semaphorin) 4D [Source:MGI Symbol;Acc:MGI:109244]	protein_coding
chr2	132022599	132022959	.	1000	.	125.147	-1	2.44632	180	Distant-promoter	protein_coding-intron (ENSMUST00000028814, intron 1 of 10)	-1606	ENSMUST00000155829	ENSMUSG00000027339	Rassf2	Ras association (RalGDS/AF-6) domain family member 2 [Source:MGI Symbol;Acc:MGI:2442060]	protein_coding
chr4	121004746	121005106	.	1000	.	125.135	-1	2.44632	180	intron	protein_coding-intron (ENSMUST00000043200, intron 1 of 9)	12321	ENSMUST00000043200	ENSMUSG00000032870	Smap2	small ArfGAP 2 [Source:MGI Symbol;Acc:MGI:1917030]	protein_coding
chr5	125137846	125138206	.	795	.	123.005	-1	2.44632	180	Distant-promoter	protein_coding-intron (ENSMUST00000086083, intron 1 of 46)	-13126	ENSMUST00000055256	ENSMUSG00000029478	Ncor2	nuclear receptor co-repressor 2 [Source:MGI Symbol;Acc:MGI:1337080]	protein_coding
chr3	90605144	90605504	.	1000	.	122.487	-1	2.44632	180	intron	protein_coding-intron (ENSMUST00000001046, intron 2 of 2)	413	ENSMUST00000142476	ENSMUSG00000001020	S100a4	S100 calcium binding protein A4 [Source:MGI Symbol;Acc:MGI:1330282]	protein_coding
chr13	117211469	117211829	.	1000	.	211.518	-1	2.44632	180	intron	protein_coding-intron (ENSMUST00000225981, intron 1 of 3)	3113	ENSMUST00000225981	ENSMUSG00000021728	Emb	embigin [Source:MGI Symbol;Acc:MGI:95321]	protein_coding
chr10	42897757	42898117	.	1000	.	121.934	-1	2.44632	180	Distant-promoter	protein_coding-intron (ENSMUST00000063063, intron 1 of 8)	-4536	ENSMUST00000125576	ENSMUSG00000044770	Scml4	Scm polycomb group protein like 4 [Source:MGI Symbol;Acc:MGI:2446140]	protein_coding
chr18	4333697	4334057	.	1000	.	121.838	-1	2.44632	180	TTS	protein_coding-TTS (ENSMUST00000173708)	1171	ENSMUST00000173708	ENSMUSG00000024235	Map3k8	mitogen-activated protein kinase kinase kinase 8 [Source:MGI Symbol;Acc:MGI:1346878]	protein_coding
chr6	48725422	48725782	.	1000	.	121.484	-1	2.44632	180	TTS	protein_coding-TTS (ENSMUST00000052503)	6937	ENSMUST00000204266	ENSMUSG00000043931	Gimap7	GTPase, IMAP family member 7 [Source:MGI Symbol;Acc:MGI:1349657]	protein_coding
chr5	92353571	92353931	.	1000	.	120.963	-1	2.44632	180	Distant-promoter	protein_coding-intron (ENSMUST00000113083, intron 2 of 9)	-4862	ENSMUST00000118006	ENSMUSG00000034855	Cxcl10	chemokine (C-X-C motif) ligand 10 [Source:MGI Symbol;Acc:MGI:1352450]	protein_coding
chr15	79892134	79892494	.	1000	.	120.744	-1	2.44632	180	promoter-TSS	protein_coding-promoter-TSS (ENSMUST00000109620)	-89	ENSMUST00000175714	ENSMUSG00000009585	Apobec3	apolipoprotein B mRNA editing enzyme, catalytic polypeptide 3 [Source:MGI Symbol;Acc:MGI:1933111]	protein_coding
chr9	109052624	109052984	.	1000	.	120.206	-1	2.44632	180	promoter-TSS	protein_coding-promoter-TSS (ENSMUST00000198591)	-50	ENSMUST00000198591	ENSMUSG00000025647	Shisa5	shisa family member 5 [Source:MGI Symbol;Acc:MGI:1915044]	protein_coding
chr10	6988606	6988966	.	1000	.	118.984	-1	2.44632	180	Distant-promoter	protein_coding-intron (ENSMUST00000052751, intron 3 of 4)	-8252	ENSMUST00000149708	ENSMUSG00000064065	Ipcef1	interaction protein for cytohesin exchange factors 1 [Source:MGI Symbol;Acc:MGI:2444159]	protein_coding
chr14	121884476	121884836	.	1000	.	118.648	-1	2.44632	180	Distant-promoter	protein_coding-intron (ENSMUST00000039803, intron 1 of 8)	-5247	ENSMUST00000185880	ENSMUSG00000102112	1810041H14Rik	RIKEN cDNA 1810041H14 gene [Source:MGI Symbol;Acc:MGI:1925562]	antisense
chrX	159758010	159758370	.	1000	.	118.056	-1	2.44632	180	intron	protein_coding-intron (ENSMUST00000073094, intron 2 of 19)	49589	ENSMUST00000080394	ENSMUSG00000040990	Sh3kbp1	SH3-domain kinase binding protein 1 [Source:MGI Symbol;Acc:MGI:1889583]	protein_coding
chr7	128136934	128137294	.	1000	.	116.855	-1	2.44632	180	intron	protein_coding-intron (ENSMUST00000033053, intron 14 of 29)	2308	ENSMUST00000205408	ENSMUSG00000030789	Itgax	integrin alpha X [Source:MGI Symbol;Acc:MGI:96609]	protein_coding
chr7	24369857	24370217	.	1000	.	115.673	-1	2.44632	180	promoter-TSS	protein_coding-promoter-TSS (ENSMUST00000171904)	-226	ENSMUST00000205428	ENSMUSG00000054342	Kcnn4	potassium intermediate/small conductance calcium-activated channel, subfamily N, member 4 [Source:MGI Symbol;Acc:MGI:1277957]	protein_coding
chr2	17671694	17672054	.	1000	.	112.807	-1	2.44632	180	intron	protein_coding-intron (ENSMUST00000028080, intron 2 of 6)	59169	ENSMUST00000028080	ENSMUSG00000053702	Nebl	nebulette [Source:MGI Symbol;Acc:MGI:1921353]	protein_coding
chr2	120500101	120500461	.	1000	.	202.038	-1	2.44632	180	promoter-TSS	protein_coding-promoter-TSS (ENSMUST00000125238)	39	ENSMUST00000125238	ENSMUSG00000079110	Capn3	calpain 3 [Source:MGI Symbol;Acc:MGI:107437]	protein_coding
chr1	36294471	36294831	.	1000	.	111.964	-1	2.44632	180	Distant-promoter	Intergenic	-13082	ENSMUST00000126413	ENSMUSG00000037447	Arid5a	AT rich interactive domain 5A (MRF1-like) [Source:MGI Symbol;Acc:MGI:2443039]	protein_coding
chr10	79692001	79692361	.	1000	.	111.813	-1	2.44632	180	Distant-promoter	protein_coding-intron (ENSMUST00000020549, intron 1 of 4)	-1577	ENSMUST00000151213	ENSMUSG00000054206	Gzmm	granzyme M (lymphocyte met-ase 1) [Source:MGI Symbol;Acc:MGI:99549]	protein_coding

## Sheet: T-bet-bound, up in T-bet KO
chr	start	end	score_for_display	#NAME?	fold_change_summit	-log10(qvalue)_summit	relative_summit_position	Annotation	Detailed.Annotation	Distance.to.TSS	Nearest.PromoterID	ensembl_gene_id	gene_name	description	biotype
chr15	102150321	102150681	1000	.	110.651	2.44632	180	promoter-TSS	protein_coding-promoter-TSS (ENSMUST00000023806)	-25	ENSMUST00000023806	ENSMUSG00000023045	Soat2	sterol O-acyltransferase 2 [Source:MGI Symbol;Acc:MGI:1332226]	protein_coding
chr6	54925908	54926268	891	.	110.39	2.44632	180	intron	protein_coding-intron (ENSMUST00000060655, intron 11 of 11)	2010	ENSMUST00000203916	ENSMUSG00000038058	Nod1	nucleotide-binding oligomerization domain containing 1 [Source:MGI Symbol;Acc:MGI:1341839]	protein_coding
chr18	56446971	56447331	1000	.	110.267	2.44632	180	intron	protein_coding-intron (ENSMUST00000070166, intron 1 of 13)	15019	ENSMUST00000070166	ENSMUSG00000001700	Gramd3	GRAM domain containing 3 [Source:MGI Symbol;Acc:MGI:1914815]	protein_coding
chr2	45109994	45110354	894	.	109.534	2.44632	180	promoter-TSS	antisense-promoter-TSS (ENSMUST00000127150)	70	ENSMUST00000201211	ENSMUSG00000026872	Zeb2	zinc finger E-box binding homeobox 2 [Source:MGI Symbol;Acc:MGI:1344407]	protein_coding
chr10	19498197	19498557	1000	.	108.772	2.44632	180	intron	lincRNA-intron (ENSMUST00000214178, intron 2 of 3)	3734	ENSMUST00000216664	ENSMUSG00000110902	Gm33104	predicted gene, 33104 [Source:MGI Symbol;Acc:MGI:5592263]	lincRNA
chr6	128798269	128798629	1000	.	108.611	2.44632	180	Distant-promoter	protein_coding-intron (ENSMUST00000204394, intron 3 of 5)	-9234	ENSMUST00000174865	ENSMUSG00000030325	Klrb1c	killer cell lectin-like receptor subfamily B member 1C [Source:MGI Symbol;Acc:MGI:107538]	protein_coding
chr15	75116535	75116895	1000	.	108.584	2.44632	180	Distant-promoter	Intergenic	-4745	ENSMUST00000100542	ENSMUSG00000022584	Ly6c2	lymphocyte antigen 6 complex, locus C2 [Source:MGI Symbol;Acc:MGI:3712069]	protein_coding
chr11	118211867	118212227	1000	.	108.217	2.44632	180	intron	protein_coding-intron (ENSMUST00000017276, intron 1 of 12)	695	ENSMUST00000106302	ENSMUSG00000017132	Cyth1	cytohesin 1 [Source:MGI Symbol;Acc:MGI:1334257]	protein_coding
chr13	23738781	23739141	1000	.	293.61	2.44632	180	exon	protein_coding-exon (ENSMUST00000040914, exon 1 of 1)	153	ENSMUST00000040914	ENSMUSG00000036181	Hist1h1c	histone cluster 1, H1c [Source:MGI Symbol;Acc:MGI:1931526]	protein_coding
chr5	72743081	72743441	1000	.	196.721	2.44632	180	Distant-promoter	protein_coding-intron (ENSMUST00000113604, intron 1 of 14)	-6659	ENSMUST00000169534	ENSMUSG00000054892	Txk	TXK tyrosine kinase [Source:MGI Symbol;Acc:MGI:102960]	protein_coding
chr11	17007599	17007959	1000	.	107.992	2.44632	180	intron	protein_coding-intron (ENSMUST00000020321, intron 1 of 9)	923	ENSMUST00000102881	ENSMUSG00000020120	Plek	pleckstrin [Source:MGI Symbol;Acc:MGI:1860485]	protein_coding
chr4	8837482	8837842	1000	.	106.183	2.44632	180	Distant-promoter	protein_coding-intron (ENSMUST00000039267, intron 15 of 37)	-2660	ENSMUST00000130709	ENSMUSG00000041235	Chd7	chromodomain helicase DNA binding protein 7 [Source:MGI Symbol;Acc:MGI:2444748]	protein_coding
chr12	25095699	25096059	1000	.	105.582	2.44632	180	exon	protein_coding-exon (ENSMUST00000020974, exon 1 of 3)	208	ENSMUST00000222667	ENSMUSG00000020644	Id2	inhibitor of DNA binding 2 [Source:MGI Symbol;Acc:MGI:96397]	protein_coding
chr4	135876674	135877034	996	.	105.044	2.44632	180	Distant-promoter	Intergenic	-3004	ENSMUST00000030436	ENSMUSG00000028675	Pnrc2	proline-rich nuclear receptor coactivator 2 [Source:MGI Symbol;Acc:MGI:106512]	protein_coding
chr10	118435501	118435861	961	.	104.842	2.44632	180	Distant-promoter	Intergenic	-5365	ENSMUST00000068592	ENSMUSG00000055170	Ifng	interferon gamma [Source:MGI Symbol;Acc:MGI:107656]	protein_coding
chr11	32542592	32542952	1000	.	104.501	2.44632	180	intron	protein_coding-intron (ENSMUST00000102821, intron 1 of 18)	9467	ENSMUST00000102821	ENSMUSG00000020272	Stk10	serine/threonine kinase 10 [Source:MGI Symbol;Acc:MGI:1099439]	protein_coding
chr9	21126224	21126584	1000	.	104.165	2.44632	180	intron	protein_coding-intron (ENSMUST00000001036, intron 1 of 22)	942	ENSMUST00000001036	ENSMUSG00000032175	Tyk2	tyrosine kinase 2 [Source:MGI Symbol;Acc:MGI:1929470]	protein_coding
chr6	114921708	114922068	1000	.	103.482	2.44632	180	promoter-TSS	protein_coding-promoter-TSS (ENSMUST00000032459)	-67	ENSMUST00000032459	ENSMUSG00000030315	Vgll4	vestigial like family member 4 [Source:MGI Symbol;Acc:MGI:2652840]	protein_coding
chr11	118226937	118227297	1000	.	102.221	2.44632	180	promoter-TSS	protein_coding-promoter-TSS (ENSMUST00000141243)	-138	ENSMUST00000141243	ENSMUSG00000017132	Cyth1	cytohesin 1 [Source:MGI Symbol;Acc:MGI:1334257]	protein_coding
chr9	21250002	21250362	1000	.	101.85	2.44632	180	Distant-promoter	TEC-TTS (ENSMUST00000215491)	-1739	ENSMUST00000122088	ENSMUSG00000045087	S1pr5	sphingosine-1-phosphate receptor 5 [Source:MGI Symbol;Acc:MGI:2150641]	protein_coding
chr6	114883414	114883774	1000	.	189.675	2.44632	180	Distant-promoter	protein_coding-intron (ENSMUST00000032459, intron 2 of 4)	-8487	ENSMUST00000152710	ENSMUSG00000030315	Vgll4	vestigial like family member 4 [Source:MGI Symbol;Acc:MGI:2652840]	protein_coding
chr18	39282159	39282519	976	.	99.7707	2.44632	180	Distant-promoter	protein_coding-intron (ENSMUST00000097593, intron 17 of 22)	-9096	ENSMUST00000148399	ENSMUSG00000036452	Arhgap26	Rho GTPase activating protein 26 [Source:MGI Symbol;Acc:MGI:1918552]	protein_coding
chr2	32714926	32715286	822	.	98.9337	2.44632	180	Distant-promoter	Intergenic	-2030	ENSMUST00000123170	ENSMUSG00000009555	Cdk9	cyclin-dependent kinase 9 (CDC2-related kinase) [Source:MGI Symbol;Acc:MGI:1328368]	protein_coding
chr11	118236719	118237079	1000	.	96.5412	2.44632	180	Distant-promoter	protein_coding-intron (ENSMUST00000017276, intron 1 of 12)	-9920	ENSMUST00000141243	ENSMUSG00000017132	Cyth1	cytohesin 1 [Source:MGI Symbol;Acc:MGI:1334257]	protein_coding
chr2	164441178	164441538	1000	.	96.2525	2.44632	180	intron	protein_coding-intron (ENSMUST00000017153, intron 1 of 4)	1828	ENSMUST00000017153	ENSMUSG00000017009	Sdc4	syndecan 4 [Source:MGI Symbol;Acc:MGI:1349164]	protein_coding
chr5	72748908	72749268	1000	.	183.327	2.44632	180	exon	protein_coding-exon (ENSMUST00000197923, exon 1 of 1)	3682	ENSMUST00000197923	ENSMUSG00000054892	Txk	TXK tyrosine kinase [Source:MGI Symbol;Acc:MGI:102960]	protein_coding
chr10	19504448	19504808	753	.	95.9561	2.44632	180	intron	lincRNA-intron (ENSMUST00000214178, intron 2 of 3)	9985	ENSMUST00000216664	ENSMUSG00000110902	Gm33104	predicted gene, 33104 [Source:MGI Symbol;Acc:MGI:5592263]	lincRNA
chr6	114920515	114920875	1000	.	95.528	2.44632	180	exon	protein_coding-exon (ENSMUST00000204693, exon 1 of 1)	1121	ENSMUST00000204693	ENSMUSG00000030315	Vgll4	vestigial like family member 4 [Source:MGI Symbol;Acc:MGI:2652840]	protein_coding
chr11	16987787	16988147	1000	.	182.384	2.44632	180	intron	protein_coding-intron (ENSMUST00000020321, intron 5 of 9)	15032	ENSMUST00000156101	ENSMUSG00000020120	Plek	pleckstrin [Source:MGI Symbol;Acc:MGI:1860485]	protein_coding
chr1	161788397	161788757	1000	.	94.8033	2.44632	180	promoter-TSS	protein_coding-promoter-TSS (ENSMUST00000000834)	-82	ENSMUST00000000834	ENSMUSG00000000817	Fasl	Fas ligand (TNF superfamily, member 6) [Source:MGI Symbol;Acc:MGI:99255]	protein_coding
chr12	70219149	70219509	971	.	94.5609	2.44632	180	intron	protein_coding-intron (ENSMUST00000071250, intron 3 of 19)	8016	ENSMUST00000166609	ENSMUSG00000021069	Pygl	liver glycogen phosphorylase [Source:MGI Symbol;Acc:MGI:97829]	protein_coding
chr4	8712248	8712608	1000	.	93.458	2.44632	180	intron	protein_coding-intron (ENSMUST00000039267, intron 1 of 37)	2088	ENSMUST00000129655	ENSMUSG00000041235	Chd7	chromodomain helicase DNA binding protein 7 [Source:MGI Symbol;Acc:MGI:2444748]	protein_coding
chr6	114875138	114875498	1000	.	93.1557	2.44632	180	promoter-TSS	protein_coding-promoter-TSS (ENSMUST00000152710)	-211	ENSMUST00000152710	ENSMUSG00000030315	Vgll4	vestigial like family member 4 [Source:MGI Symbol;Acc:MGI:2652840]	protein_coding
chr1	37307619	37307979	1000	.	93.0391	2.44632	180	intron	protein_coding-intron (ENSMUST00000027287, intron 1 of 25)	7491	ENSMUST00000136846	ENSMUSG00000026113	Inpp4a	inositol polyphosphate-4-phosphatase, type I [Source:MGI Symbol;Acc:MGI:1931123]	protein_coding
chr7	132803360	132803720	1000	.	91.9937	2.44632	180	promoter-TSS	protein_coding-promoter-TSS (ENSMUST00000106169)	-776	ENSMUST00000106169	ENSMUSG00000030956	Fam53b	family with sequence similarity 53, member B [Source:MGI Symbol;Acc:MGI:1925188]	protein_coding
chr12	104996047	104996407	1000	.	91.79	2.44632	180	intron	protein_coding-intron (ENSMUST00000067005, intron 1 of 16)	2450	ENSMUST00000109927	ENSMUSG00000054150	Syne3	spectrin repeat containing, nuclear envelope family member 3 [Source:MGI Symbol;Acc:MGI:2442408]	protein_coding
chr17	47564613	47564973	1000	.	91.0619	2.44632	180	intron	protein_coding-intron (ENSMUST00000037333, intron 1 of 6)	-28643	ENSMUST00000182281	ENSMUSG00000034165	Ccnd3	cyclin D3 [Source:MGI Symbol;Acc:MGI:88315]	protein_coding
chr11	83654703	83655063	1000	.	177.536	2.44632	180	Distant-promoter	Intergenic	-5528	ENSMUST00000001008	ENSMUSG00000000982	Ccl3	chemokine (C-C motif) ligand 3 [Source:MGI Symbol;Acc:MGI:98260]	protein_coding
chr10	44458593	44458953	688	.	90.2407	2.44632	180	promoter-TSS	protein_coding-promoter-TSS (ENSMUST00000039174)	-25	ENSMUST00000039174	ENSMUSG00000038151	Prdm1	PR domain containing 1, with ZNF domain [Source:MGI Symbol;Acc:MGI:99655]	protein_coding
chr2	165171202	165171562	852	.	90.1746	2.44632	180	intron	protein_coding-intron (ENSMUST00000065438, intron 2 of 11)	10077	ENSMUST00000138643	ENSMUSG00000053166	Cdh22	cadherin 22 [Source:MGI Symbol;Acc:MGI:1341843]	protein_coding
chr5	23418375	23418735	1000	.	176.147	2.44632	180	intron	lincRNA-intron (ENSMUST00000185943, intron 1 of 6)	14754	ENSMUST00000191186	ENSMUSG00000073147	5031425E22Rik	RIKEN cDNA 5031425E22 gene [Source:MGI Symbol;Acc:MGI:1923227]	lincRNA
chr6	125353660	125354020	1000	.	86.5616	2.32988	180	Distant-promoter	protein_coding-intron (ENSMUST00000032491, intron 1 of 9)	-3531	ENSMUST00000125880	ENSMUSG00000030341	Tnfrsf1a	tumor necrosis factor receptor superfamily, member 1a [Source:MGI Symbol;Acc:MGI:1314884]	protein_coding
chr13	113100887	113101247	1000	.	86.5385	2.33031	180	promoter-TSS	protein_coding-promoter-TSS (ENSMUST00000023897)	-86	ENSMUST00000023897	ENSMUSG00000023132	Gzma	granzyme A [Source:MGI Symbol;Acc:MGI:109266]	protein_coding
chr1	40479420	40479780	1000	.	86.1257	2.33414	180	intron	protein_coding-intron (ENSMUST00000087983, intron 4 of 11)	13594	ENSMUST00000195684	ENSMUSG00000026070	Il18r1	interleukin 18 receptor 1 [Source:MGI Symbol;Acc:MGI:105383]	protein_coding
chr12	104995162	104995522	1000	.	86.0489	2.33541	180	intron	protein_coding-intron (ENSMUST00000067005, intron 1 of 16)	3335	ENSMUST00000109927	ENSMUSG00000054150	Syne3	spectrin repeat containing, nuclear envelope family member 3 [Source:MGI Symbol;Acc:MGI:2442408]	protein_coding
chr13	17805077	17805437	1000	.	85.8877	2.33772	180	promoter-TSS	protein_coding-promoter-TSS (ENSMUST00000042365)	-160	ENSMUST00000223490	ENSMUSG00000041297	Cdk13	cyclin-dependent kinase 13 [Source:MGI Symbol;Acc:MGI:1916812]	protein_coding
chr13	49242740	49243100	1000	.	173.751	2.44632	180	promoter-TSS	protein_coding-promoter-TSS (ENSMUST00000131880)	-20	ENSMUST00000131880	ENSMUSG00000021384	Susd3	sushi domain containing 3 [Source:MGI Symbol;Acc:MGI:1913579]	protein_coding
chr6	129680395	129680755	1000	.	173.158	2.44632	180	Distant-promoter	Intergenic	-1602	ENSMUST00000032271	ENSMUSG00000030167	Klrc1	killer cell lectin-like receptor subfamily C, member 1 [Source:MGI Symbol;Acc:MGI:1336161]	protein_coding
chr18	38992935	38993295	924	.	84.1785	2.31677	180	promoter-TSS	protein_coding-promoter-TSS (ENSMUST00000097593)	-30	ENSMUST00000097593	ENSMUSG00000036452	Arhgap26	Rho GTPase activating protein 26 [Source:MGI Symbol;Acc:MGI:1918552]	protein_coding
chr13	33004435	33004795	1000	.	83.6816	2.32526	180	promoter-TSS	protein_coding-promoter-TSS (ENSMUST00000006391)	74	ENSMUST00000006391	ENSMUSG00000045827	Serpinb9	serine (or cysteine) peptidase inhibitor, clade B, member 9 [Source:MGI Symbol;Acc:MGI:106603]	protein_coding
chr14	60705060	60705420	735	.	83.1116	2.33302	180	Distant-promoter	protein_coding-intron (ENSMUST00000022566, intron 2 of 12)	-1493	ENSMUST00000162131	ENSMUSG00000021990	Spata13	spermatogenesis associated 13 [Source:MGI Symbol;Acc:MGI:104838]	protein_coding
chr11	118232478	118232838	1000	.	82.732	2.29714	180	Distant-promoter	protein_coding-intron (ENSMUST00000017276, intron 1 of 12)	-5679	ENSMUST00000141243	ENSMUSG00000017132	Cyth1	cytohesin 1 [Source:MGI Symbol;Acc:MGI:1334257]	protein_coding
chr5	21255509	21255869	1000	.	268.132	2.44632	180	intron	protein_coding-intron (ENSMUST00000036031, intron 18 of 30)	4530	ENSMUST00000196035	ENSMUSG00000039934	Gsap	gamma-secretase activating protein [Source:MGI Symbol;Acc:MGI:2442259]	protein_coding
chr10	61275661	61276021	1000	.	171.417	2.44632	180	Distant-promoter	Intergenic	-2403	ENSMUST00000092486	ENSMUSG00000059901	Adamts14	a disintegrin-like and metallopeptidase (reprolysin type) with thrombospondin type 1 motif, 14 [Source:MGI Symbol;Acc:MGI:2179942]	protein_coding
chr6	114936616	114936976	789	.	82.6562	2.29866	180	Distant-promoter	protein_coding-intron (ENSMUST00000139640, intron 2 of 4)	-14975	ENSMUST00000032459	ENSMUSG00000030315	Vgll4	vestigial like family member 4 [Source:MGI Symbol;Acc:MGI:2652840]	protein_coding
chr8	123113980	123114340	1000	.	82.3404	2.30263	180	Distant-promoter	protein_coding-intron (ENSMUST00000127664, intron 1 of 15)	-3214	ENSMUST00000134235	ENSMUSG00000034796	Cpne7	copine VII [Source:MGI Symbol;Acc:MGI:2142747]	protein_coding
chr11	97999217	97999577	670	.	81.4854	2.24212	180	Distant-promoter	Intergenic	-3216	ENSMUST00000042971	ENSMUSG00000038352	Arl5c	ADP-ribosylation factor-like 5C [Source:MGI Symbol;Acc:MGI:3028577]	protein_coding
chr11	32558689	32559049	860	.	81.2588	2.2456	180	intron	protein_coding-intron (ENSMUST00000102821, intron 2 of 18)	25564	ENSMUST00000102821	ENSMUSG00000020272	Stk10	serine/threonine kinase 10 [Source:MGI Symbol;Acc:MGI:1099439]	protein_coding
chr17	47531588	47531948	579	.	81.2297	2.24633	180	intron	protein_coding-intron (ENSMUST00000037333, intron 1 of 6)	26527	ENSMUST00000182506	ENSMUSG00000034165	Ccnd3	cyclin D3 [Source:MGI Symbol;Acc:MGI:88315]	protein_coding
chr15	78599353	78599713	864	.	81.0962	2.24743	180	intron	protein_coding-intron (ENSMUST00000043069, intron 1 of 12)	2384	ENSMUST00000229248	ENSMUSG00000018008	Cyth4	cytohesin 4 [Source:MGI Symbol;Acc:MGI:2441702]	protein_coding
chr5	21248964	21249324	1000	.	169.591	2.44632	180	Distant-promoter	protein_coding-intron (ENSMUST00000036031, intron 14 of 30)	-2015	ENSMUST00000196035	ENSMUSG00000039934	Gsap	gamma-secretase activating protein [Source:MGI Symbol;Acc:MGI:2442259]	protein_coding
chr11	97829943	97830303	881	.	81.0061	2.2487	180	Distant-promoter	protein_coding-intron (ENSMUST00000043843, intron 4 of 6)	-3060	ENSMUST00000127575	ENSMUSG00000038366	Lasp1	LIM and SH3 protein 1 [Source:MGI Symbol;Acc:MGI:109656]	protein_coding
chr4	8853997	8854357	990	.	80.7816	2.25195	180	Distant-promoter	protein_coding-exon (ENSMUST00000039267, exon 29 of 38)	-1054	ENSMUST00000222546	ENSMUSG00000041235	Chd7	chromodomain helicase DNA binding protein 7 [Source:MGI Symbol;Acc:MGI:2444748]	protein_coding
chr5	34198586	34198946	1000	.	80.0776	2.2621	180	Distant-promoter	protein_coding-intron (ENSMUST00000094868, intron 10 of 12)	-11046	ENSMUST00000119171	ENSMUSG00000037235	Mxd4	Max dimerization protein 4 [Source:MGI Symbol;Acc:MGI:104991]	protein_coding
chr5	23432686	23433046	901	.	79.7015	2.26682	180	exon	lincRNA-exon (ENSMUST00000101522, exon 1 of 1)	443	ENSMUST00000191186	ENSMUSG00000073147	5031425E22Rik	RIKEN cDNA 5031425E22 gene [Source:MGI Symbol;Acc:MGI:1923227]	lincRNA
chr3	152193649	152194009	780	.	79.1661	2.27441	180	promoter-TSS	protein_coding-promoter-TSS (ENSMUST00000050073)	16	ENSMUST00000050073	ENSMUSG00000028035	Dnajb4	DnaJ heat shock protein family (Hsp40) member B4 [Source:MGI Symbol;Acc:MGI:1914285]	protein_coding
chr6	128843070	128843430	567	.	78.6899	2.28187	180	promoter-TSS	lincRNA-promoter-TSS (ENSMUST00000181825)	-79	ENSMUST00000203263	ENSMUSG00000107946	Gm44066	predicted gene, 44066 [Source:MGI Symbol;Acc:MGI:5690458]	lincRNA
chr4	33031380	33031740	933	.	78.2111	2.25735	180	promoter-TSS	protein_coding-promoter-TSS (ENSMUST00000029944)	32	ENSMUST00000029944	ENSMUSG00000028277	Ube2j1	ubiquitin-conjugating enzyme E2J 1 [Source:MGI Symbol;Acc:MGI:1926245]	protein_coding
chr8	35628237	35628597	955	.	78.186	2.25768	180	intron	protein_coding-intron (ENSMUST00000037666, intron 1 of 2)	21140	ENSMUST00000154989	ENSMUSG00000070056	Mfhas1	malignant fibrous histiocytoma amplified sequence 1 [Source:MGI Symbol;Acc:MGI:1098644]	protein_coding
chr3	146686482	146686842	819	.	77.8636	2.26327	180	Distant-promoter	Intergenic	-1070	ENSMUST00000125965	ENSMUSG00000048652	Samd13	sterile alpha motif domain containing 13 [Source:MGI Symbol;Acc:MGI:2686498]	protein_coding
chr18	56470786	56471146	1000	.	77.8029	2.26376	180	intron	protein_coding-intron (ENSMUST00000070166, intron 2 of 13)	1699	ENSMUST00000237716	ENSMUSG00000001700	Gramd3	GRAM domain containing 3 [Source:MGI Symbol;Acc:MGI:1914815]	protein_coding
chr12	104992293	104992653	983	.	77.7962	2.26392	180	intron	protein_coding-intron (ENSMUST00000067005, intron 1 of 16)	6204	ENSMUST00000109927	ENSMUSG00000054150	Syne3	spectrin repeat containing, nuclear envelope family member 3 [Source:MGI Symbol;Acc:MGI:2442408]	protein_coding
chr1	40502042	40502402	942	.	77.7095	2.26539	180	Distant-promoter	Intergenic	-13140	ENSMUST00000027237	ENSMUSG00000026068	Il18rap	interleukin 18 receptor accessory protein [Source:MGI Symbol;Acc:MGI:1338888]	protein_coding
chr1	180366314	180366674	762	.	77.6382	2.26652	180	Distant-promoter	protein_coding-intron (ENSMUST00000070181, intron 2 of 7)	-6175	ENSMUST00000192452	ENSMUSG00000103123	Gm37390	predicted gene, 37390 [Source:MGI Symbol;Acc:MGI:5610618]	TEC
chr11	32534828	32535188	1000	.	77.4857	2.26798	180	intron	protein_coding-intron (ENSMUST00000102821, intron 1 of 18)	1703	ENSMUST00000102821	ENSMUSG00000020272	Stk10	serine/threonine kinase 10 [Source:MGI Symbol;Acc:MGI:1099439]	protein_coding
chr3	32397687	32398047	936	.	77.3016	2.27136	180	intron	protein_coding-intron (ENSMUST00000108243, intron 1 of 20)	196	ENSMUST00000108243	ENSMUSG00000027665	Pik3ca	phosphatidylinositol-4,5-bisphosphate 3-kinase catalytic subunit alpha [Source:MGI Symbol;Acc:MGI:1206581]	protein_coding
chr13	113090609	113090969	1000	.	261.713	2.44632	180	intron	protein_coding-intron (ENSMUST00000109244, intron 11 of 11)	10182	ENSMUST00000224282	ENSMUSG00000023132	Gzma	granzyme A [Source:MGI Symbol;Acc:MGI:109266]	protein_coding
chr7	132795093	132795453	555	.	76.9601	2.2763	180	intron	protein_coding-intron (ENSMUST00000097998, intron 1 of 3)	7477	ENSMUST00000148303	ENSMUSG00000030956	Fam53b	family with sequence similarity 53, member B [Source:MGI Symbol;Acc:MGI:1925188]	protein_coding
chr5	21186051	21186411	989	.	76.8979	2.27741	180	promoter-TSS	protein_coding-promoter-TSS (ENSMUST00000036031)	-24	ENSMUST00000197522	ENSMUSG00000039934	Gsap	gamma-secretase activating protein [Source:MGI Symbol;Acc:MGI:2442259]	protein_coding
chr17	28014844	28015204	854	.	76.8886	2.27789	180	intron	protein_coding-intron (ENSMUST00000025058, intron 12 of 24)	7679	ENSMUST00000139173	ENSMUSG00000024219	Anks1	ankyrin repeat and SAM domain containing 1 [Source:MGI Symbol;Acc:MGI:2446180]	protein_coding
chr11	16996910	16997270	976	.	76.805	2.27883	180	intron	protein_coding-intron (ENSMUST00000020321, intron 1 of 9)	5909	ENSMUST00000156101	ENSMUSG00000020120	Plek	pleckstrin [Source:MGI Symbol;Acc:MGI:1860485]	protein_coding
chr17	47504958	47505318	1000	.	164.84	2.44632	180	promoter-TSS	protein_coding-promoter-TSS (ENSMUST00000037333)	10	ENSMUST00000037333	ENSMUSG00000034165	Ccnd3	cyclin D3 [Source:MGI Symbol;Acc:MGI:88315]	protein_coding
chr10	77540540	77540900	998	.	76.2399	2.25706	180	intron	protein_coding-intron (ENSMUST00000000299, intron 1 of 15)	10340	ENSMUST00000153541	ENSMUSG00000000290	Itgb2	integrin beta 2 [Source:MGI Symbol;Acc:MGI:96611]	protein_coding
chr7	125607839	125608199	604	.	75.0889	2.27364	180	intron	protein_coding-intron (ENSMUST00000033000, intron 1 of 8)	4482	ENSMUST00000033000	ENSMUSG00000030745	Il21r	interleukin 21 receptor [Source:MGI Symbol;Acc:MGI:1890475]	protein_coding
chr10	88420557	88420917	870	.	74.8082	2.2772	180	Distant-promoter	protein_coding-intron (ENSMUST00000020251, intron 7 of 20)	-8829	ENSMUST00000132738	ENSMUSG00000035311	Gnptab	N-acetylglucosamine-1-phosphate transferase, alpha and beta subunits [Source:MGI Symbol;Acc:MGI:3643902]	protein_coding
chr17	47598181	47598541	1000	.	162.848	2.44632	180	TTS	protein_coding-TTS (ENSMUST00000024783)	1197	ENSMUST00000183206	ENSMUSG00000034165	Ccnd3	cyclin D3 [Source:MGI Symbol;Acc:MGI:88315]	protein_coding
chr18	80580518	80580878	777	.	74.3911	2.28352	180	intron	lincRNA-intron (ENSMUST00000237693, intron 2 of 3)	25113	ENSMUST00000237693	ENSMUSG00000118379	AC149054.1	Novel transcript	lincRNA
chr19	46501924	46502284	921	.	74.3609	2.28381	180	exon	protein_coding-exon (ENSMUST00000026008, exon 1 of 6)	402	ENSMUST00000026008	ENSMUSG00000025034	Trim8	tripartite motif-containing 8 [Source:MGI Symbol;Acc:MGI:1933302]	protein_coding
chr19	5571832	5572192	1000	.	162.666	2.44632	180	TTS	protein_coding-TTS (ENSMUST00000096318)	3938	ENSMUST00000096318	ENSMUSG00000049562	Ap5b1	adaptor-related protein complex 5, beta 1 subunit [Source:MGI Symbol;Acc:MGI:2685808]	protein_coding
chr5	32610581	32610941	733	.	73.8919	2.29247	180	promoter-TSS	protein_coding-promoter-TSS (ENSMUST00000072311)	-410	ENSMUST00000202543	ENSMUSG00000014932	Yes1	YES proto-oncogene 1, Src family tyrosine kinase [Source:MGI Symbol;Acc:MGI:99147]	protein_coding
chr7	132773083	132773443	558	.	73.6534	2.29574	180	intron	protein_coding-intron (ENSMUST00000065371, intron 2 of 4)	3653	ENSMUST00000106168	ENSMUSG00000030956	Fam53b	family with sequence similarity 53, member B [Source:MGI Symbol;Acc:MGI:1925188]	protein_coding
chr13	23554989	23555349	1000	.	161.431	2.44632	180	exon	protein_coding-exon (ENSMUST00000045301, exon 1 of 1)	1907	ENSMUST00000045301	ENSMUSG00000052565	Hist1h1d	histone cluster 1, H1d [Source:MGI Symbol;Acc:MGI:107502]	protein_coding
chr1	180365342	180365702	749	.	73.4499	2.29857	180	Distant-promoter	TEC-TTS (ENSMUST00000193199)	-7147	ENSMUST00000192452	ENSMUSG00000103123	Gm37390	predicted gene, 37390 [Source:MGI Symbol;Acc:MGI:5610618]	TEC
chr5	21354613	21354973	1000	.	73.271	2.30138	180	Distant-promoter	protein_coding-intron (ENSMUST00000030552, intron 2 of 7)	-17849	ENSMUST00000035799	ENSMUSG00000039899	Fgl2	fibrinogen-like protein 2 [Source:MGI Symbol;Acc:MGI:103266]	protein_coding
chr10	61301058	61301418	968	.	72.7499	2.28241	180	intron	protein_coding-intron (ENSMUST00000035419, intron 1 of 1)	1437	ENSMUST00000035419	ENSMUSG00000037202	Prf1	perforin 1 (pore forming protein) [Source:MGI Symbol;Acc:MGI:97551]	protein_coding
chr7	142353956	142354316	1000	.	160.315	2.44632	180	Distant-promoter	protein_coding-intron (ENSMUST00000059223, intron 2 of 3)	-16114	ENSMUST00000131791	ENSMUSG00000045777	Ifitm10	interferon induced transmembrane protein 10 [Source:MGI Symbol;Acc:MGI:2444776]	protein_coding
chr10	44448140	44448500	810	.	71.8688	2.24518	180	intron	protein_coding-intron (ENSMUST00000039174, intron 4 of 7)	8890	ENSMUST00000218369	ENSMUSG00000038151	Prdm1	PR domain containing 1, with ZNF domain [Source:MGI Symbol;Acc:MGI:99655]	protein_coding
chr7	132808856	132809216	806	.	71.7534	2.24784	180	Distant-promoter	protein_coding-intron (ENSMUST00000097998, intron 1 of 3)	-1656	ENSMUST00000140865	ENSMUSG00000030956	Fam53b	family with sequence similarity 53, member B [Source:MGI Symbol;Acc:MGI:1925188]	protein_coding
chr14	60732829	60733189	993	.	71.6058	2.24943	180	exon	protein_coding-exon (ENSMUST00000162945, exon 1 of 10)	103	ENSMUST00000162945	ENSMUSG00000021990	Spata13	spermatogenesis associated 13 [Source:MGI Symbol;Acc:MGI:104838]	protein_coding
chr6	127151609	127151969	796	.	71.16	2.23195	180	promoter-TSS	protein_coding-promoter-TSS (ENSMUST00000000188)	404	ENSMUST00000201902	ENSMUSG00000000184	Ccnd2	cyclin D2 [Source:MGI Symbol;Acc:MGI:88314]	protein_coding
chr10	77536721	77537081	884	.	71.1383	2.23261	180	intron	protein_coding-intron (ENSMUST00000000299, intron 1 of 15)	6521	ENSMUST00000153541	ENSMUSG00000000290	Itgb2	integrin beta 2 [Source:MGI Symbol;Acc:MGI:96611]	protein_coding
chr3	51333223	51333583	847	.	70.8256	2.21607	180	intron	protein_coding-intron (ENSMUST00000062009, intron 1 of 9)	7158	ENSMUST00000194209	ENSMUSG00000037174	Elf2	E74-like factor 2 [Source:MGI Symbol;Acc:MGI:1916507]	protein_coding
chr12	104971604	104971964	752	.	70.6049	2.21966	180	intron	protein_coding-intron (ENSMUST00000067005, intron 2 of 16)	26893	ENSMUST00000109927	ENSMUSG00000054150	Syne3	spectrin repeat containing, nuclear envelope family member 3 [Source:MGI Symbol;Acc:MGI:2442408]	protein_coding
chr5	72757344	72757704	799	.	70.2562	2.20368	180	Distant-promoter	protein_coding-intron (ENSMUST00000071944, intron 17 of 18)	-4747	ENSMUST00000113604	ENSMUSG00000054892	Txk	TXK tyrosine kinase [Source:MGI Symbol;Acc:MGI:102960]	protein_coding
chr7	125593081	125593441	935	.	70.1108	2.2067	180	Distant-promoter	Intergenic	-10168	ENSMUST00000206234	ENSMUSG00000030745	Il21r	interleukin 21 receptor [Source:MGI Symbol;Acc:MGI:1890475]	protein_coding
chr13	41358825	41359185	728	.	70.0858	2.20695	180	promoter-TSS	antisense-promoter-TSS (ENSMUST00000180728)	242	ENSMUST00000163623	ENSMUSG00000021365	Nedd9	neural precursor cell expressed, developmentally down-regulated gene 9 [Source:MGI Symbol;Acc:MGI:97302]	protein_coding
chr3	107223225	107223585	762	.	69.7146	2.19282	180	Distant-promoter	Intergenic	-1673	ENSMUST00000029504	ENSMUSG00000046213	Cym	chymosin [Source:MGI Symbol;Acc:MGI:2684977]	protein_coding
chr9	21246339	21246699	818	.	69.5633	2.19479	180	Distant-promoter	protein_coding-intron (ENSMUST00000122088, intron 1 of 2)	-1194	ENSMUST00000215491	ENSMUSG00000111623	Gm48303	predicted gene, 48303 [Source:MGI Symbol;Acc:MGI:6097748]	TEC
chr11	118227683	118228043	1000	.	156.038	2.44632	180	promoter-TSS	protein_coding-promoter-TSS (ENSMUST00000141243)	-884	ENSMUST00000141243	ENSMUSG00000017132	Cyth1	cytohesin 1 [Source:MGI Symbol;Acc:MGI:1334257]	protein_coding
chr10	61261200	61261560	1000	.	155.953	2.44632	180	intron	protein_coding-intron (ENSMUST00000092486, intron 2 of 21)	11862	ENSMUST00000120336	ENSMUSG00000059901	Adamts14	a disintegrin-like and metallopeptidase (reprolysin type) with thrombospondin type 1 motif, 14 [Source:MGI Symbol;Acc:MGI:2179942]	protein_coding
chr2	27475329	27475689	745	.	68.6025	2.1895	180	promoter-TSS	protein_coding-promoter-TSS (ENSMUST00000028282)	98	ENSMUST00000147736	ENSMUSG00000026918	Brd3	bromodomain containing 3 [Source:MGI Symbol;Acc:MGI:1914632]	protein_coding
chr6	67348119	67348479	734	.	68.5457	2.19069	180	Distant-promoter	protein_coding-intron (ENSMUST00000018485, intron 7 of 15)	-8605	ENSMUST00000117441	ENSMUSG00000018341	Il12rb2	interleukin 12 receptor, beta 2 [Source:MGI Symbol;Acc:MGI:1270861]	protein_coding
chr13	45389270	45389630	855	.	68.4872	2.17354	180	promoter-TSS	protein_coding-promoter-TSS (ENSMUST00000038275)	-292	ENSMUST00000038275	ENSMUSG00000038175	Mylip	myosin regulatory light chain interacting protein [Source:MGI Symbol;Acc:MGI:2388271]	protein_coding
chr4	8842804	8843164	858	.	68.2558	2.17698	180	intron	protein_coding-intron (ENSMUST00000039267, intron 19 of 37)	2662	ENSMUST00000130709	ENSMUSG00000041235	Chd7	chromodomain helicase DNA binding protein 7 [Source:MGI Symbol;Acc:MGI:2444748]	protein_coding
chr11	83649438	83649798	806	.	67.912	2.16313	180	promoter-TSS	protein_coding-promoter-TSS (ENSMUST00000001008)	-263	ENSMUST00000001008	ENSMUSG00000000982	Ccl3	chemokine (C-C motif) ligand 3 [Source:MGI Symbol;Acc:MGI:98260]	protein_coding
chr7	143004751	143005111	730	.	67.6072	2.16824	180	promoter-TSS	protein_coding-promoter-TSS (ENSMUST00000009396)	-115	ENSMUST00000009396	ENSMUSG00000000244	Tspan32	tetraspanin 32 [Source:MGI Symbol;Acc:MGI:1350360]	protein_coding
chr11	97995905	97996265	643	.	67.484	2.16928	180	promoter-TSS	protein_coding-promoter-TSS (ENSMUST00000042971)	96	ENSMUST00000042971	ENSMUSG00000038352	Arl5c	ADP-ribosylation factor-like 5C [Source:MGI Symbol;Acc:MGI:3028577]	protein_coding
chr13	23622226	23622586	1000	.	153.019	2.44632	180	exon	protein_coding-exon (ENSMUST00000062045, exon 1 of 1)	152	ENSMUST00000062045	ENSMUSG00000051627	Hist1h1e	histone cluster 1, H1e [Source:MGI Symbol;Acc:MGI:1931527]	protein_coding
chr7	125603282	125603642	1000	.	152.664	2.44632	180	promoter-TSS	protein_coding-promoter-TSS (ENSMUST00000033000)	-32	ENSMUST00000206103	ENSMUSG00000030745	Il21r	interleukin 21 receptor [Source:MGI Symbol;Acc:MGI:1890475]	protein_coding
chr11	16977676	16978036	712	.	66.5829	2.15201	180	intron	protein_coding-intron (ENSMUST00000020321, intron 9 of 9)	25143	ENSMUST00000156101	ENSMUSG00000020120	Plek	pleckstrin [Source:MGI Symbol;Acc:MGI:1860485]	protein_coding
chr17	56660393	56660753	729	.	66.5675	2.15212	180	intron	protein_coding-intron (ENSMUST00000112979, intron 18 of 21)	8791	ENSMUST00000233947	ENSMUSG00000040828	Catsperd	cation channel sperm associated auxiliary subunit delta [Source:MGI Symbol;Acc:MGI:2147030]	protein_coding
chr7	88277831	88278191	672	.	66.0835	2.15918	180	promoter-TSS	protein_coding-promoter-TSS (ENSMUST00000032779)	-74	ENSMUST00000032779	ENSMUSG00000030560	Ctsc	cathepsin C [Source:MGI Symbol;Acc:MGI:109553]	protein_coding
chr13	23555286	23555646	593	.	66.0171	2.16028	180	exon	protein_coding-exon (ENSMUST00000045301, exon 1 of 1)	2204	ENSMUST00000045301	ENSMUSG00000052565	Hist1h1d	histone cluster 1, H1d [Source:MGI Symbol;Acc:MGI:107502]	protein_coding
chr8	35633867	35634227	1000	.	65.984	2.16071	180	intron	protein_coding-intron (ENSMUST00000037666, intron 1 of 2)	26770	ENSMUST00000154989	ENSMUSG00000070056	Mfhas1	malignant fibrous histiocytoma amplified sequence 1 [Source:MGI Symbol;Acc:MGI:1098644]	protein_coding
chr7	142372106	142372466	609	.	65.2438	2.10148	180	promoter-TSS	protein_coding-promoter-TSS (ENSMUST00000084412)	-17	ENSMUST00000140032	ENSMUSG00000045777	Ifitm10	interferon induced transmembrane protein 10 [Source:MGI Symbol;Acc:MGI:2444776]	protein_coding
chr17	21534957	21535317	690	.	65.1255	2.10401	180	promoter-TSS	protein_coding-promoter-TSS (ENSMUST00000233281)	-402	ENSMUST00000233281	ENSMUSG00000051341	Zfp52	zinc finger protein 52 [Source:MGI Symbol;Acc:MGI:99199]	protein_coding
chr8	120736480	120736840	727	.	64.7879	2.10934	180	intron	protein_coding-intron (ENSMUST00000047737, intron 1 of 8)	275	ENSMUST00000162658	ENSMUSG00000041515	Irf8	interferon regulatory factor 8 [Source:MGI Symbol;Acc:MGI:96395]	protein_coding
chr11	17004975	17005335	781	.	64.7229	2.11038	180	Distant-promoter	protein_coding-intron (ENSMUST00000020321, intron 1 of 9)	-2156	ENSMUST00000156101	ENSMUSG00000020120	Plek	pleckstrin [Source:MGI Symbol;Acc:MGI:1860485]	protein_coding
chr11	32554488	32554848	806	.	63.6891	2.0666	180	intron	protein_coding-intron (ENSMUST00000102821, intron 1 of 18)	21363	ENSMUST00000102821	ENSMUSG00000020272	Stk10	serine/threonine kinase 10 [Source:MGI Symbol;Acc:MGI:1099439]	protein_coding
chr14	56262063	56262423	915	.	63.4528	2.05932	180	promoter-TSS	protein_coding-promoter-TSS (ENSMUST00000015581)	17	ENSMUST00000015581	ENSMUSG00000015437	Gzmb	granzyme B [Source:MGI Symbol;Acc:MGI:109267]	protein_coding
chr13	113094446	113094806	597	.	63.4074	2.04878	180	intron	protein_coding-intron (ENSMUST00000023897, intron 4 of 4)	6345	ENSMUST00000224282	ENSMUSG00000023132	Gzma	granzyme A [Source:MGI Symbol;Acc:MGI:109266]	protein_coding
chr4	8709364	8709724	801	.	63.2274	2.05279	180	promoter-TSS	protein_coding-promoter-TSS (ENSMUST00000129655)	-796	ENSMUST00000129655	ENSMUSG00000041235	Chd7	chromodomain helicase DNA binding protein 7 [Source:MGI Symbol;Acc:MGI:2444748]	protein_coding
chr4	8720594	8720954	556	.	63.1675	2.05405	180	intron	protein_coding-intron (ENSMUST00000039267, intron 1 of 37)	10434	ENSMUST00000129655	ENSMUSG00000041235	Chd7	chromodomain helicase DNA binding protein 7 [Source:MGI Symbol;Acc:MGI:2444748]	protein_coding
chr11	101119192	101119552	703	.	62.7353	2.0311	180	promoter-TSS	protein_coding-promoter-TSS (ENSMUST00000043680)	393	ENSMUST00000142733	ENSMUSG00000017802	Retreg3	reticulophagy regulator family member 3 [Source:MGI Symbol;Acc:MGI:1915248]	protein_coding
chr3	51277449	51277809	702	.	62.5722	1.9946	180	promoter-TSS	protein_coding-promoter-TSS (ENSMUST00000091144)	-54	ENSMUST00000108053	ENSMUSG00000037174	Elf2	E74-like factor 2 [Source:MGI Symbol;Acc:MGI:1916507]	protein_coding
chr11	97829297	97829657	558	.	62.2282	1.99958	180	Distant-promoter	protein_coding-intron (ENSMUST00000043843, intron 4 of 6)	-3706	ENSMUST00000127575	ENSMUSG00000038366	Lasp1	LIM and SH3 protein 1 [Source:MGI Symbol;Acc:MGI:109656]	protein_coding
chr12	104969605	104969965	1000	.	146.735	2.44632	180	intron	protein_coding-intron (ENSMUST00000067005, intron 2 of 16)	28892	ENSMUST00000109927	ENSMUSG00000054150	Syne3	spectrin repeat containing, nuclear envelope family member 3 [Source:MGI Symbol;Acc:MGI:2442408]	protein_coding
chr3	30863938	30864298	618	.	61.0501	1.98348	180	intron	protein_coding-intron (ENSMUST00000046748, intron 1 of 3)	7975	ENSMUST00000147697	ENSMUSG00000037661	Gpr160	G protein-coupled receptor 160 [Source:MGI Symbol;Acc:MGI:1919112]	protein_coding
chr14	55724492	55724852	726	.	60.9855	1.98508	180	Distant-promoter	Intergenic	-2409	ENSMUST00000163889	ENSMUSG00000040472	Rabggta	Rab geranylgeranyl transferase, a subunit [Source:MGI Symbol;Acc:MGI:1860443]	protein_coding
chr14	60738410	60738770	1000	.	146.304	2.44632	180	intron	protein_coding-intron (ENSMUST00000022566, intron 4 of 12)	5684	ENSMUST00000162945	ENSMUSG00000021990	Spata13	spermatogenesis associated 13 [Source:MGI Symbol;Acc:MGI:104838]	protein_coding
chr11	32540641	32541001	808	.	60.4431	1.98625	180	intron	protein_coding-intron (ENSMUST00000102821, intron 1 of 18)	7516	ENSMUST00000102821	ENSMUSG00000020272	Stk10	serine/threonine kinase 10 [Source:MGI Symbol;Acc:MGI:1099439]	protein_coding
chr13	17803325	17803685	642	.	60.4179	1.98668	180	promoter-TSS	protein_coding-promoter-TSS (ENSMUST00000222848)	-37	ENSMUST00000222848	ENSMUSG00000041297	Cdk13	cyclin-dependent kinase 13 [Source:MGI Symbol;Acc:MGI:1916812]	protein_coding
chr13	32993384	32993744	596	.	60.2459	1.973	180	Distant-promoter	Intergenic	-3498	ENSMUST00000221299	ENSMUSG00000114185	Gm47662	predicted gene, 47662 [Source:MGI Symbol;Acc:MGI:6096750]	lincRNA
chr6	128796385	128796745	1000	.	146.001	2.44632	180	Distant-promoter	protein_coding-intron (ENSMUST00000204394, intron 3 of 5)	-7350	ENSMUST00000174865	ENSMUSG00000030325	Klrb1c	killer cell lectin-like receptor subfamily B member 1C [Source:MGI Symbol;Acc:MGI:107538]	protein_coding
chr16	75909083	75909443	648	.	60.075	1.96848	180	promoter-TSS	protein_coding-promoter-TSS (ENSMUST00000114239)	16	ENSMUST00000150248	ENSMUSG00000022876	Samsn1	SAM domain, SH3 domain and nuclear localization signals, 1 [Source:MGI Symbol;Acc:MGI:1914992]	protein_coding
chr6	114901487	114901847	692	.	59.5656	1.94596	180	intron	protein_coding-intron (ENSMUST00000032459, intron 1 of 4)	20149	ENSMUST00000204693	ENSMUSG00000030315	Vgll4	vestigial like family member 4 [Source:MGI Symbol;Acc:MGI:2652840]	protein_coding
chr11	118222542	118222902	641	.	59.52	1.94671	180	Distant-promoter	protein_coding-intron (ENSMUST00000017276, intron 1 of 12)	-3697	ENSMUST00000131115	ENSMUSG00000017132	Cyth1	cytohesin 1 [Source:MGI Symbol;Acc:MGI:1334257]	protein_coding
chr6	65671454	65671814	764	.	59.0084	1.92745	180	promoter-TSS	protein_coding-promoter-TSS (ENSMUST00000054351)	44	ENSMUST00000054351	ENSMUSG00000049001	Ndnf	neuron-derived neurotrophic factor [Source:MGI Symbol;Acc:MGI:1915419]	protein_coding
chr5	21254703	21255063	623	.	58.935	1.92228	180	intron	protein_coding-intron (ENSMUST00000036031, intron 18 of 30)	3724	ENSMUST00000196035	ENSMUSG00000039934	Gsap	gamma-secretase activating protein [Source:MGI Symbol;Acc:MGI:2442259]	protein_coding
chr14	60709157	60709517	1000	.	236.359	2.44632	180	intron	protein_coding-intron (ENSMUST00000022566, intron 3 of 12)	2604	ENSMUST00000162131	ENSMUSG00000021990	Spata13	spermatogenesis associated 13 [Source:MGI Symbol;Acc:MGI:104838]	protein_coding
chr5	34196485	34196845	1000	.	144.849	2.44632	180	Distant-promoter	protein_coding-exon (ENSMUST00000094868, exon 12 of 13)	-8945	ENSMUST00000119171	ENSMUSG00000037235	Mxd4	Max dimerization protein 4 [Source:MGI Symbol;Acc:MGI:104991]	protein_coding
chr16	96081217	96081577	562	.	58.4502	1.87893	180	intron	protein_coding-intron (ENSMUST00000023631, intron 4 of 41)	1031	ENSMUST00000099502	ENSMUSG00000022914	Brwd1	bromodomain and WD repeat domain containing 1 [Source:MGI Symbol;Acc:MGI:1890651]	protein_coding
chr5	21372540	21372900	668	.	58.0698	1.85587	180	promoter-TSS	protein_coding-promoter-TSS (ENSMUST00000035799)	78	ENSMUST00000035799	ENSMUSG00000039899	Fgl2	fibrinogen-like protein 2 [Source:MGI Symbol;Acc:MGI:103266]	protein_coding
chr15	78589608	78589968	599	.	57.9124	1.85315	180	Distant-promoter	Intergenic	-7259	ENSMUST00000043069	ENSMUSG00000018008	Cyth4	cytohesin 4 [Source:MGI Symbol;Acc:MGI:2441702]	protein_coding
chr11	103117514	103117874	559	.	57.3863	1.82469	180	exon	protein_coding-exon (ENSMUST00000053063, exon 1 of 1)	1463	ENSMUST00000053063	ENSMUSG00000048878	Hexim1	hexamethylene bis-acetamide inducible 1 [Source:MGI Symbol;Acc:MGI:2385923]	protein_coding
chr10	42269356	42269716	1000	.	144.164	2.44632	180	intron	protein_coding-intron (ENSMUST00000056974, intron 2 of 3)	7160	ENSMUST00000175881	ENSMUSG00000048756	Foxo3	forkhead box O3 [Source:MGI Symbol;Acc:MGI:1890081]	protein_coding
chr7	101348029	101348389	542	.	55.9107	1.74305	180	promoter-TSS	lincRNA-promoter-TSS (ENSMUST00000209980)	142	ENSMUST00000107010	ENSMUSG00000032812	Arap1	ArfGAP with RhoGAP domain, ankyrin repeat and PH domain 1 [Source:MGI Symbol;Acc:MGI:1916960]	protein_coding
chr12	105013326	105013686	744	.	55.8502	1.74384	180	Distant-promoter	Intergenic	-3697	ENSMUST00000067005	ENSMUSG00000054150	Syne3	spectrin repeat containing, nuclear envelope family member 3 [Source:MGI Symbol;Acc:MGI:2442408]	protein_coding
chr11	32561450	32561810	986	.	54.3815	1.66436	180	intron	protein_coding-intron (ENSMUST00000102821, intron 2 of 18)	-26965	ENSMUST00000143397	ENSMUSG00000020272	Stk10	serine/threonine kinase 10 [Source:MGI Symbol;Acc:MGI:1099439]	protein_coding
chr5	23433681	23434041	715	.	54.0404	1.64604	180	promoter-TSS	protein_coding-promoter-TSS (ENSMUST00000094962)	58	ENSMUST00000101522	ENSMUSG00000073147	5031425E22Rik	RIKEN cDNA 5031425E22 gene [Source:MGI Symbol;Acc:MGI:1923227]	lincRNA
chr10	4388059	4388419	570	.	53.9535	1.63634	180	promoter-TSS	protein_coding-promoter-TSS (ENSMUST00000100077)	-131	ENSMUST00000100078	ENSMUSG00000075327	Zbtb2	zinc finger and BTB domain containing 2 [Source:MGI Symbol;Acc:MGI:2685949]	protein_coding
chr5	72752613	72752973	1000	.	142.562	2.44632	180	promoter-TSS	protein_coding-promoter-TSS (ENSMUST00000113604)	-16	ENSMUST00000113604	ENSMUSG00000054892	Txk	TXK tyrosine kinase [Source:MGI Symbol;Acc:MGI:102960]	protein_coding
chr6	54940151	54940511	557	.	53.1175	1.59222	180	promoter-TSS	protein_coding-promoter-TSS (ENSMUST00000205242)	-480	ENSMUST00000205242	ENSMUSG00000038058	Nod1	nucleotide-binding oligomerization domain containing 1 [Source:MGI Symbol;Acc:MGI:1341839]	protein_coding
chr11	118223693	118224053	549	.	53.0282	1.57918	180	intron	protein_coding-intron (ENSMUST00000017276, intron 1 of 12)	3106	ENSMUST00000141243	ENSMUSG00000017132	Cyth1	cytohesin 1 [Source:MGI Symbol;Acc:MGI:1334257]	protein_coding
chr6	54948858	54949218	598	.	52.673	1.5379	180	Distant-promoter	protein_coding-TTS (ENSMUST00000203837)	-5585	ENSMUST00000203076	ENSMUSG00000038058	Nod1	nucleotide-binding oligomerization domain containing 1 [Source:MGI Symbol;Acc:MGI:1341839]	protein_coding
chr1	170978634	170978994	559	.	52.4404	1.52928	180	Distant-promoter	Intergenic	-2267	ENSMUST00000159969	ENSMUSG00000026656	Fcgr2b	Fc receptor, IgG, low affinity IIb [Source:MGI Symbol;Acc:MGI:95499]	protein_coding
chr14	70775915	70776275	573	.	52.1172	1.50745	180	promoter-TSS	protein_coding-promoter-TSS (ENSMUST00000164691)	-83	ENSMUST00000165654	ENSMUSG00000022102	Dok2	docking protein 2 [Source:MGI Symbol;Acc:MGI:1332623]	protein_coding
chr8	120786690	120787050	848	.	51.8929	1.48641	180	intron	protein_coding-intron (ENSMUST00000127664, intron 1 of 15)	34661	ENSMUST00000160594	ENSMUSG00000041515	Irf8	interferon regulatory factor 8 [Source:MGI Symbol;Acc:MGI:96395]	protein_coding
chr2	45108721	45109081	630	.	51.6196	1.47026	180	exon	protein_coding-exon (ENSMUST00000123037, exon 2 of 2)	1175	ENSMUST00000201298	ENSMUSG00000026872	Zeb2	zinc finger E-box binding homeobox 2 [Source:MGI Symbol;Acc:MGI:1344407]	protein_coding
chr10	42276527	42276887	540	.	49.9468	1.3268	180	promoter-TSS	protein_coding-promoter-TSS (ENSMUST00000056974)	-11	ENSMUST00000175881	ENSMUSG00000048756	Foxo3	forkhead box O3 [Source:MGI Symbol;Acc:MGI:1890081]	protein_coding
chr8	35634066	35634426	1000	.	41.3579	0.65045	180	intron	protein_coding-intron (ENSMUST00000037666, intron 1 of 2)	26969	ENSMUST00000154989	ENSMUSG00000070056	Mfhas1	malignant fibrous histiocytoma amplified sequence 1 [Source:MGI Symbol;Acc:MGI:1098644]	protein_coding
chr10	77536921	77537281	884	.	40.4553	0.57888	180	intron	protein_coding-intron (ENSMUST00000000299, intron 1 of 15)	6721	ENSMUST00000153541	ENSMUSG00000000290	Itgb2	integrin beta 2 [Source:MGI Symbol;Acc:MGI:96611]	protein_coding
chr10	77540759	77541119	826	.	40.0084	0.54721	180	intron	protein_coding-intron (ENSMUST00000000299, intron 1 of 15)	10559	ENSMUST00000153541	ENSMUSG00000000290	Itgb2	integrin beta 2 [Source:MGI Symbol;Acc:MGI:96611]	protein_coding
chr6	128796585	128796945	914	.	39.9515	0.54363	180	Distant-promoter	protein_coding-intron (ENSMUST00000204394, intron 3 of 5)	-7550	ENSMUST00000174865	ENSMUSG00000030325	Klrb1c	killer cell lectin-like receptor subfamily B member 1C [Source:MGI Symbol;Acc:MGI:107538]	protein_coding
chr8	120737271	120737631	549	.	38.961	0.47487	180	intron	protein_coding-intron (ENSMUST00000047737, intron 1 of 8)	1066	ENSMUST00000162658	ENSMUSG00000041515	Irf8	interferon regulatory factor 8 [Source:MGI Symbol;Acc:MGI:96395]	protein_coding
chr13	23738984	23739344	1000	.	35.2592	0.25263	180	exon	protein_coding-exon (ENSMUST00000040914, exon 1 of 1)	356	ENSMUST00000040914	ENSMUSG00000036181	Hist1h1c	histone cluster 1, H1c [Source:MGI Symbol;Acc:MGI:1931526]	protein_coding
chr6	54940354	54940714	557	.	32.1861	0.11219	180	promoter-TSS	protein_coding-promoter-TSS (ENSMUST00000205242)	-683	ENSMUST00000205242	ENSMUSG00000038058	Nod1	nucleotide-binding oligomerization domain containing 1 [Source:MGI Symbol;Acc:MGI:1341839]	protein_coding
chr5	72749107	72749467	1000	.	28.7286	0.0092	180	exon	protein_coding-exon (ENSMUST00000197923, exon 1 of 1)	3483	ENSMUST00000197923	ENSMUSG00000054892	Txk	TXK tyrosine kinase [Source:MGI Symbol;Acc:MGI:102960]	protein_coding
chr2	140042118	140042478	1000	.	137.87	2.44632	180	promoter-TSS	protein_coding-promoter-TSS (ENSMUST00000124949)	-84	ENSMUST00000124949	ENSMUSG00000039033	Tasp1	taspase, threonine aspartase 1 [Source:MGI Symbol;Acc:MGI:1923062]	protein_coding
chr5	72736334	72736694	1000	.	137.823	2.44632	180	promoter-TSS	protein_coding-promoter-TSS (ENSMUST00000169534)	88	ENSMUST00000169534	ENSMUSG00000054892	Txk	TXK tyrosine kinase [Source:MGI Symbol;Acc:MGI:102960]	protein_coding
chr11	32532896	32533256	1000	.	136.946	2.44632	180	promoter-TSS	protein_coding-promoter-TSS (ENSMUST00000102821)	-229	ENSMUST00000102821	ENSMUSG00000020272	Stk10	serine/threonine kinase 10 [Source:MGI Symbol;Acc:MGI:1099439]	protein_coding
chr8	120760320	120760680	1000	.	133.776	2.44632	180	intron	protein_coding-intron (ENSMUST00000127664, intron 1 of 15)	8291	ENSMUST00000160594	ENSMUSG00000041515	Irf8	interferon regulatory factor 8 [Source:MGI Symbol;Acc:MGI:96395]	protein_coding
chr10	19505959	19506319	1000	.	133.151	2.44632	180	exon	lincRNA-exon (ENSMUST00000214178, exon 3 of 4)	11496	ENSMUST00000216664	ENSMUSG00000110902	Gm33104	predicted gene, 33104 [Source:MGI Symbol;Acc:MGI:5592263]	lincRNA
chr11	118232270	118232630	1000	.	131.762	2.44632	180	Distant-promoter	protein_coding-intron (ENSMUST00000017276, intron 1 of 12)	-5471	ENSMUST00000141243	ENSMUSG00000017132	Cyth1	cytohesin 1 [Source:MGI Symbol;Acc:MGI:1334257]	protein_coding
chr11	97825332	97825692	1000	.	131.754	2.44632	180	Distant-promoter	protein_coding-TTS (ENSMUST00000127033)	-7671	ENSMUST00000127575	ENSMUSG00000038366	Lasp1	LIM and SH3 protein 1 [Source:MGI Symbol;Acc:MGI:109656]	protein_coding
chr12	25098194	25098554	1000	.	131.109	2.44632	180	Distant-promoter	Intergenic	-1234	ENSMUST00000221761	ENSMUSG00000020644	Id2	inhibitor of DNA binding 2 [Source:MGI Symbol;Acc:MGI:96397]	protein_coding
chr7	125588714	125589074	1000	.	130.917	2.44632	180	Distant-promoter	Intergenic	-14535	ENSMUST00000206234	ENSMUSG00000030745	Il21r	interleukin 21 receptor [Source:MGI Symbol;Acc:MGI:1890475]	protein_coding
chr1	40469895	40470255	1000	.	130.822	2.44632	180	intron	protein_coding-intron (ENSMUST00000087983, intron 1 of 11)	4069	ENSMUST00000195684	ENSMUSG00000026070	Il18r1	interleukin 18 receptor 1 [Source:MGI Symbol;Acc:MGI:105383]	protein_coding
chr19	5845223	5845583	1000	.	128.729	2.44632	180	promoter-TSS	lincRNA-promoter-TSS (ENSMUST00000173672)	73	ENSMUST00000174287	ENSMUSG00000092274	Neat1	nuclear paraspeckle assembly transcript 1 (non-protein coding) [Source:MGI Symbol;Acc:MGI:1914211]	lincRNA
chr6	128790478	128790838	1000	.	128.168	2.44632	180	Distant-promoter	protein_coding-intron (ENSMUST00000204394, intron 3 of 5)	-1443	ENSMUST00000174865	ENSMUSG00000030325	Klrb1c	killer cell lectin-like receptor subfamily B member 1C [Source:MGI Symbol;Acc:MGI:107538]	protein_coding
chr6	67376018	67376378	1000	.	127.342	2.44632	180	promoter-TSS	protein_coding-promoter-TSS (ENSMUST00000018485)	-10	ENSMUST00000018485	ENSMUSG00000018341	Il12rb2	interleukin 12 receptor, beta 2 [Source:MGI Symbol;Acc:MGI:1270861]	protein_coding
chr6	114894478	114894838	1000	.	125.109	2.44632	180	Distant-promoter	protein_coding-intron (ENSMUST00000032459, intron 1 of 4)	-19551	ENSMUST00000152710	ENSMUSG00000030315	Vgll4	vestigial like family member 4 [Source:MGI Symbol;Acc:MGI:2652840]	protein_coding
chr11	98001271	98001631	1000	.	122.552	2.44632	180	Distant-promoter	protein_coding-TTS (ENSMUST00000017552)	-5270	ENSMUST00000042971	ENSMUSG00000038352	Arl5c	ADP-ribosylation factor-like 5C [Source:MGI Symbol;Acc:MGI:3028577]	protein_coding
chr13	23739634	23739994	1000	.	122.161	2.44632	180	exon	protein_coding-exon (ENSMUST00000040914, exon 1 of 1)	1006	ENSMUST00000040914	ENSMUSG00000036181	Hist1h1c	histone cluster 1, H1c [Source:MGI Symbol;Acc:MGI:1931526]	protein_coding
chr14	60736751	60737111	1000	.	120.551	2.44632	180	intron	protein_coding-intron (ENSMUST00000022566, intron 4 of 12)	4025	ENSMUST00000162945	ENSMUSG00000021990	Spata13	spermatogenesis associated 13 [Source:MGI Symbol;Acc:MGI:104838]	protein_coding
chr12	104990679	104991039	1000	.	117.694	2.44632	180	intron	protein_coding-intron (ENSMUST00000067005, intron 1 of 16)	7818	ENSMUST00000109927	ENSMUSG00000054150	Syne3	spectrin repeat containing, nuclear envelope family member 3 [Source:MGI Symbol;Acc:MGI:2442408]	protein_coding
chr1	161794755	161795115	1000	.	117.529	2.44632	180	Distant-promoter	Intergenic	-6440	ENSMUST00000000834	ENSMUSG00000000817	Fasl	Fas ligand (TNF superfamily, member 6) [Source:MGI Symbol;Acc:MGI:99255]	protein_coding
chr13	113101820	113102180	1000	.	116.483	2.44632	180	Distant-promoter	Intergenic	-1019	ENSMUST00000023897	ENSMUSG00000023132	Gzma	granzyme A [Source:MGI Symbol;Acc:MGI:109266]	protein_coding
chr11	118243775	118244135	1000	.	115.708	2.44632	180	intron	protein_coding-intron (ENSMUST00000017276, intron 1 of 12)	4547	ENSMUST00000100181	ENSMUSG00000017132	Cyth1	cytohesin 1 [Source:MGI Symbol;Acc:MGI:1334257]	protein_coding
chr1	161798901	161799261	1000	.	115.192	2.44632	180	Distant-promoter	Intergenic	-10586	ENSMUST00000000834	ENSMUSG00000000817	Fasl	Fas ligand (TNF superfamily, member 6) [Source:MGI Symbol;Acc:MGI:99255]	protein_coding
chr10	88428025	88428385	1000	.	114.733	2.44632	180	Distant-promoter	protein_coding-intron (ENSMUST00000020251, intron 7 of 20)	-1361	ENSMUST00000132738	ENSMUSG00000035311	Gnptab	N-acetylglucosamine-1-phosphate transferase, alpha and beta subunits [Source:MGI Symbol;Acc:MGI:3643902]	protein_coding
chr12	104997754	104998114	1000	.	113.133	2.44632	180	intron	protein_coding-intron (ENSMUST00000067005, intron 1 of 16)	743	ENSMUST00000109927	ENSMUSG00000054150	Syne3	spectrin repeat containing, nuclear envelope family member 3 [Source:MGI Symbol;Acc:MGI:2442408]	protein_coding
chr18	39141695	39142055	1000	.	112.86	2.44632	180	intron	protein_coding-intron (ENSMUST00000097593, intron 10 of 22)	42564	ENSMUST00000123820	ENSMUSG00000036452	Arhgap26	Rho GTPase activating protein 26 [Source:MGI Symbol;Acc:MGI:1918552]	protein_coding
chr6	54925709	54926069	1000	.	112.81	2.44632	180	intron	protein_coding-intron (ENSMUST00000060655, intron 11 of 11)	2209	ENSMUST00000203916	ENSMUSG00000038058	Nod1	nucleotide-binding oligomerization domain containing 1 [Source:MGI Symbol;Acc:MGI:1341839]	protein_coding
chr11	32582995	32583355	1000	.	112.105	2.44632	180	Distant-promoter	protein_coding-intron (ENSMUST00000102821, intron 4 of 18)	-5420	ENSMUST00000143397	ENSMUSG00000020272	Stk10	serine/threonine kinase 10 [Source:MGI Symbol;Acc:MGI:1099439]	protein_coding
chr11	98000406	98000766	1000	.	111.92	2.44632	180	Distant-promoter	protein_coding-TTS (ENSMUST00000017552)	-4405	ENSMUST00000042971	ENSMUSG00000038352	Arl5c	ADP-ribosylation factor-like 5C [Source:MGI Symbol;Acc:MGI:3028577]	protein_coding
