# Supplementary material for: Sequential actions of EOMES and T-BET promote stepwise maturation of natural killer cells
Source: Nat Commun. 2021 Sep 14;12:5446. doi: 10.1038/s41467-021-25758-2 (PMC8440589; doi:10.1038/s41467-021-25758-2)
Supplement: Supplementary file 8 — Source Data [file 41467_2021_25758_MOESM8_ESM.xlsx]

## Sheet: Figure 1a
	Tbet MFI	Eomes+/+			Eomes+/-			Eomes-/-
	CD11b-	1465	1377	1040	1473	1959	1411	2004	2465	1991
	DP	1553	1388	1072	1571	1918	1494	2222	2575	2228
	CD27-	2001	1696	1223	1988	2347	1635	2810	3290	2421
	Eomes MFI	Eomes+/+			Eomes+/-			Eomes-/-
	CD11b-	1467	2072	1627	1232	1135	1112	180	194	213
	DP	1357	1913	1526	1293	1321	1147	225	204	205
	CD27-	893	1204	984	815	839	638	143	133	135
	Tbet MFI	Tbx21 +/+			Tbx21 +/-			Tbx21 -/-
	CD11b-	2061	2647	2401	1180	1366	1371	431	546	539
	DP	2081	2443	2373	1247	1498	1384	434	539	564
	CD27-	2433	2986	2822	1459	1828	1516	436	564	551
	Eomes MFI	Tbx21 +/+			Tbx21 +/-			Tbx21 -/-
	CD11b-	2958	3091	3339	3889	4530	4114	4534	5372	4715
	DP	2844	3103	3263	3435	4092	3933	4210	4921	4385
	CD27-	1959	2087	2094	2489	3002	2933	3553	4395	4191

## Sheet: Figure 1b
	ex vivo	IL-12/18	IL-15	IL-15+IL-12/18
Eomes MFI	2010	1284	1886	1213
	1829	1011	1708	992
	1828	988	1613	1132
	ex vivo	IL-12/18	IL-15	IL-15+IL-12/18
Tbet MFI	2359	3566	2704	3280
	2143	2981	2612	2780
	2436	2780	2177	2811

## Sheet: Figure 1d
nuclear Eomes				nuclear Tbet
CD11b-	DP	CD27-		CD11b-	DP	CD27-
6858.95	11898.8	5649.69		2883.31	4793.66	5949.44
12892.3	8215.27	10407.4		1717.54	2161.13	4501.89
5013.99	12009.3	4521.23		2574.7	3987.15	7258.91
6165.93	11748.5	4622.38		2868.3	5524.9	3848.43
16476.7	7790.19	3002.33		2005.07	3263.56	3346.9
13118.4	7442.19	7063.29		2298.91	6045.49	3299.26
1867	7141.07	2542.3		4697.3	3907.71	4660.24
13278.6	15717.9	5733.19		6425.33	5813.5	4361.98
5018.89	9060.35	4232.08		3100.51	2014	2501
15694.8	7068.82	4625.25		2829	3223.47	3966.12
13138	10198.2	10553.7		2995.25	4705.47	2241.24
17373	8913.75	3254.15		1861.17	4964.23	2714.79
15886.5	5008.59	4985.3		1542.08	6616.77	4449.67
10310.7	6374.8	4348.84		2071.45	2934.4	3775.88
6786.53	7825.01	6428.14		4425.1	5446.07	4575.65
18133.2	9547.39	3682.09		1250.85	6922.79	621.783
15322.4	16298.4	4707.81		1941.72	6058.41	5211.95
5041.25	17739.7	6999.43		4922.42	4791.77	3884.68
6247.29	18486.8	3378.7		1419.37	6491.87	9150.55
12605.9	10245.4	4535.73		2020.58	5049.56	3947.83
9592.38	9785.23	2606.07		1294.76	7034.9	7123.84
8870.3	8821.62	3207.06		991.609	5694.9	2795.42
13495.9	15339.8	5542.56		4651.67	4758.06	2730.22
19828.8	8040.57	5458.12		4663.03	5067.7	2387.79
14078	6212.18	4124.24		2633.67	6001.6	4202.38
7958.46	7781.28	5582		2142.46	4507.32	1534.23
6102.66	9474.27	3593.57		1209.57	4822.06	5085.3
6089.27	9165.86	3878.77		1636.76	4356.04	7027.07
9487.5	14516.2	4356.82		3967.17	3912.54	4463.51
12774.8	7234.68	6075.71		3530.38	2425.72	3240.52
10291	8006.76	2599.04		1245.88	6594.91	4202.14
16504.7	7737.57	5379.12		3985.66	3015.78	4308.72
9112.1	14607.8	5975.88		2743.12	5050.61	2795.58
7641.82	10539.6	3435.35		2182.92	6188.03	5167.38
9738.05	16587.7	2937.94		1530.52	9419.74	8876.85
23314.1	13953.2	14214.2		2242.82	7235.06	2945.39
15887.2	12183.8	3951.68		3618.58	7499.49	3208.64
18545	7911.12	3826.26		2960.62	4410.58	2706.51
10423.1	14490.1	6849.75		1004.08	9717.3	2740.83
15676.5	7669.87	2793.51		2139.91	7419.49	6796.58
17146.9	10739.6	4228.84		1398.22	6085.48	2684.31
2423.14	12996.8	9711.29		6042.93	3274.54	8057.58
7172.04	13474.4	5575.29		3077.16	6835.97	2646.98
12325	9105.57	9655.34		3472.32	3869.39	3883.54
2105.18	5717.68	5444.76		9253.36	4775.57	1658.16
9097.44	18106.4	3505.25		1604.48	3772.88	2185.3
3927.03	14570.7	4328.39		1531.67	5464.54	5003.85
3257.1	22016.6	6434.99		6914.27	9762.44	5173.58
10232.9	16989.3	6254.57		2986.75	8425.9	4012.65
23906.2	12859.6	7647.42		6351.53	6670.31	3125.24
17065.3	12576.9	4992.4		4998.93	4065.45	4388.26
6991.92	9025.28	2843.39		2381.69	3277.74	3340.65
8513.21	8780.11	6673.12		1847.47	5430.61	4138.23
12450.7	15209.5	7453.91		1491.27	5018.21	1570.95
4242.71	14090.8	9084.82		4107.57	5158.8	3205.38
24902.5	7423.7	5751.96		1464.84	8758.96	4219.57
18881.6	10824	9737.27		3856.5	5104.67	3748.05
6190.23	10934.4	4053.69		1172.47	6013.27	4064.12
10181.2	10800.2	4971.5		1618.92	7234.72	1898.89
11558.1	14430.3	4624.53		1959.73	5913.12	3825.7
9084.31	12989.6	13969.2		1752.74	7180.8	3427.56
9930.26	10210.8	4344.82		1475.72	5391.93	2244.55
13106.8	12620.4	3255.48		2656.64	5743.35	9060.99
4784.37	16756.2	3829.65		6437.3	5822.04	3156.31
20128.2	10791.1	8141.86		4048.36	4982.83	4303.05
8489.12	9012.96	6232.14		2317.62	4535.57	4371.63
14019	10272.6	5175.46		2185.89	5455.65	5462.56
17849.5	8969.84	4568.69		3235.86	8020.09	1933.43
7581.59	6852.13	3206.77		393.94	8007.13	3548.87
18119.8	8061.53	4512.7		1641.84	6612.05	4653.91
10758.8	13532.4	6154.58		5382.42	4230.12	3122.28
9238.88	7368.96	3740.11		2570.29	7994.01	3309.39
11419	10990.4	6595.33		2189.67	5059.11	1752.38
17226.6	11933.9	6828.25		1371.07	6363.25	2952.62
21052.9	6838.9	5478.15		2325.61	5247.12	3905.69
12980.8	10283.3	3578.76		2125.79	4947.13	5321.7
5859.7	14005.7	4190.26		1291.7	5902.93	4163.19
9186.41	12304.1	9668.32		1590.06	8269.82	2471.94
7298.93	7792.49	6591.08		515.81	2354.66	2291.83
10708.7	7789.59	2578.39		2224.02	8772.67	7807.96
6680.14	12700.7	3851.77		4082.72	7356.33	1920.02
6289.67	11920.3	7101.85		4035.78	7034.11	6077.32
1891.23	8137.82	8411.75		2851.06	5484.57	6049.68
13913.7	11059.5	6712.34		4394.51	6906.76	2499.57
11838	11960.3	5806.8		3527.24	4355.8	5589.08
9768.18	9167.49	5840.11		2571.68	7007.29	4725.72
17473.5	21119.2	3804.29		3178.29	7929.92	3178.13
15250.4	17940.2	5603.34		2635.66	5697.79	6311.12
9837.35	7069.28	2237.75		1902.84	5379.76	5549.33
14244.9	9967.2	10258.3		487.927	4746.87	4097.95
6679.17	13050.4	3783.11		2440.5	6699.92	988.492
17543.8	19118.5	2733.49		1540.16	5052.6	3725.52
12341.6	22108	2500.89		2058.14	7681.28	3484.77
7423.06	8534.99	6827.93		1048.79	3079.84	5480.24
9174.52	6679.73	5864.45		4294.31	3726.04	5402.35
17849.6	8292.71	2211.96		4024.03	7747.18	2541.35
8756.9	19263.7	5666.51		1471.21	6412.24	2720.27
6717.45	15157.5	3495.4		2724.19	3476.31	2928.68
13387.3	7908.99	4030.08		4341	4146.68	3545.82
8869	9458.37	4424.12		1745.61	4200.85	4546
10770.2	17465.4	2572.45		1416.35	6115.56	3815.69
11487.9	6116.2	6825.84		2986.14	5007.59	3464.79
15960.7	9312.51	3223.06		2342.06	4796.14	3750.73
15190.2	9947.16	3680.1		1862.54	3153.34	5518.06
10733.9	12539.9	8499.92		712.066	5249.39	2495.33
16859.6	15726.7	6816.88		2850.55	8152.91	3544.17
10205.5	13130.4	2278.11		3491.99	6384.96	4553.99
10181.1	5005.67	10453.9		1115.92	9101.17	1419.93
8546	6786.3	4857.36		1627.9	6601	4089.93
2743.78	3613.15	3894.81		5199.86	7424.66	4356.05
12751.2	9912.76	4618.51		6732.53	3682.55	3879.09
12192.7	9452.64	7254.07		1495.1	5201.83	3289.66
12833.2	15242.8	4306.9		1996.27	5502.27	5230.07
16480.6	9220	5009.82		2291.21	5782.68	6356.64
10447.5	25882	6522.52		3995.86	12871.2	2735.96
16949.5	22113.1	9236.32		1232.53	4408.35	4179.3
8099.44	12334.3	3150.52		2717.12	3850.29	7377.92
17821.4	10915.9	4522.16		2340.57	4473.17	4713.44
9521.09	9913.4	5526.14		2637.43	6479.32	1226.19
20189.1	13555.7	5102.82		548.84	6518.34	4200.99
8459.42	7021.33	15545.6		2479.21	3471.52	8083.46
20568.9	25026.3	10603.5		1479.28	8193.71	9649.24
14637.9	10256.2	12357.5		3361.62	4301.12	4630.38
12576	14331.2	11270.2		4273.88	7491.56	2473.74
13707.6	12722	6958.21		3775.48	2908.4	5442.34
11748.7	10080.3	3927.07		2776.42	5024.47	5839.6
8953.37	9301.27	2730.87		1178.03	4064.45	6751.25
13486.2	13739.8	6366.76		3620.97	6276.97	4153
3464.15	7584.01	6459.15		5600.71	5360.07	4402.46
13776.7	13878.5	5893.19		2396.35	5830.68	7983.2
11979.4	15485.8	4871.99		1580.76	7467.73	4334.67
13702.7	9931.16	5131.26		2906.48	4157.47	2684.83
13336.1	13070.1	5314.76		3010.82	6228.1	6156.36
8489.99	10045.4	5905.57		1284.28	7186.94	5209.46
16832.2	11739.9	3953.82		4387.72	4150.21	2530.76
8866.52	8691.32	4776.27		2521.35	1841.79	2067.62
6679.15	13250.3	3993.49		3108.48	6977	10087.5
14370.1	8451.63	5052.52		1882.38	4180.71	6118.98
2737.38	19610.4	11787		11311.2	7427.18	3664.99
1620.69	12448.1	4771.16		4220.78	5098.99	3738.35
12121.5	10144.5	3419.2		1015.88	5505.84	4413.64
5668.83	16503.5	3599.29		2579.76	5827.88	6058.42
8925.08	7654.19	5715.62		2914.83	4238.98	5381.27
1925.15	14076.2	5886.35		4384.31	6480.75	1963.21
10222	15546.2	4347.58		4459.16	2584.77	3232.61
10164.3	11772.5	5993.43		1158.82	3515.44	2349.86
11227.8	11851	3499.91		834.821	5470.5	2079.89
17253.9	14141.6	5720.01		1215.03	5799.82	6507.33
10601.8	11734.7	10362.2		1422.72	4114.49	1989.38
11896.3	14612.7	4087.23		2285.05	4912.08	4389.91
11592.7	10790	2530.82		3765.18	6937.97	6198.62
7040.4	9809.91	5570.83		3051	5373.89	3786.93
16714.7	12313.6	3738.17		1592.4	5503.87	4180.98
8926.2	7065.88	4613.86		3735.13	5509.16	4446.14
8976	5844.21	3492.75		1541	6545.53	5389.04
8941.49	8205.68	4673.38		1511.9	3660.3	4374.55
7736.82	4958.3	3337.09		2918.57	3847.63	5074.66
15095.6	12537.9	2372.24		3337.88	5237.3	2290.99
16000.2	22729.4	5039.41		2638.98	5653.51	2614.28
14901.6	11573.6	3625.07		3581.32	6269.48	2918.93
8542.16	8271.83	5280.31		2145.2	6549.52	3302.04
21350.1	8038.96	4188.11		1815.43	6852.94	3045.81
5759.52	10423.8	3490.24		2567.25	6516.8	1413.75
3555.91	10958.2	5872.52		4172.03	3634.27	3209.43
9430.3	8629.88	4728.81		1158.78	7842.88	4035.15
7377.73	11055.8	7834.53		2336.1	5998.48	2659.66
13376.2	6009.76	4589.51		2966.67	3423.43	3912.11
8346.45	11558.3	5548.69		1874.94	2632.34	5569.67
9487.5	16771.8	6219.18		2112.71	6031.25	1293.33
17279.7	10085.7	11456.9		2734.62	2870.6	6556.29
13027.3	10719	3083.13		1818.92	4137.19	4448.87
10761.3	10308.3	4062.64		3576.29	6368.23	7771.82
15509.9	11361.3	2441.5		3090.65	5491.43	3737.5
11702.5	10571.9	6825.32		2981.05	4363.41	4096.1
7174.17	14950.2	5552.9		2689	4517.26	2195.7
8142	11360.3	3211.03		1855.39	3510.27	5673
8276.91	11648.3	5192.33		1907.08	5741.79	2109.75
13588.4	8660.47	4007.72		2701.98	4696.47	4083.25
11394.1	14795	6842.06		2313.39	5469.5	9548.46
3495.69	8994.36	6140.73		8321.57	5848.23	3515.54
13994	12837.7	3785.05		1808.51	5515.11	6124.32
7946.01	14393.8	9129.5		1709.09	8010.22	3954.88
13925.6	10631.9	9617.12		1603.53	3973.17	2822.55
15100.1	10961.5	5942.5		3029.69	7023.43	2222.38
10247.6	9355.73	7455.42		1528.01	7090.31	4874.16
9868.01	12211.3	9358.06		1786.88	5235.16	2905.99
11305.5	12932	3381.93		2799.77	5781.68	3379.53
18021.8	14349	3950.43		4181.2	11528.5	2305.94
18470	12733.8	8339.87		2556.18	2788.76	3364.49
16814	15369.7	3618.99		6193.46	7305	2797.91
5919.43	13788.1	9508.33		2039.38	5612.29	1949.45
11302.2	12890.9	5553.45		1510.84	5565.81	4593.01
15889.8	9235.63	5890.64		1496.29	7654.72	5767.07
14369	13122.2	7996.66		1416.91	8454.58	4286.05
26737.3	11795.7	8475.04		1803.43	2676.74	4804.27
18839.8	6695.03	5793.17		5835.36	3315.34	4524.2
12273.1	16081	5694.2		5410.78	8591.98	3522.41
26353.8	9335.87	4624.81		1507.21	5000.63	5870.39
7830.75	10745.3	5080.91		1578.42	3823.14	3607.9
6588.89	6290.69	4700.43		1611.54	3288.42	5661.07
10594	13377.8	3826.46		2129.7	12979.2	7886.51
17074.6	8758	6605.34		2042.92	8241.5	1586.08
16146.5	19494.3	4427.42		3732.5	8256.55	5070.48
12925.8	25187.2	2580.42		1383.77	7141.54	7572.61
14574.2	6970.18	4469.8		1774.2	4764.58	6987.13
13455.2	22352.5	2134.82		4037.94	8541.85	1062.78
18724.5	8672.79	5604.02		1695.73	7263.31	1468.44
15003.2	9910.03	4411.18		2554.1	3694.21	3675.09
7108.18	9720.2	4776.08		1951.84	4490.32	4348.69
8814.23	7505.62	4004.42		3436.15	4434.12	4162.91
23468.7	15691.4	14772.1		3269.91	4362.96	3237.53
19981.7	21285.9	6113.57		3369.74	7130.57	5458.03
8877.38	11152.8	6586.29		3191.19	4985.77	2602.85
11631.6	12977.8	2885.5		3315.01	11020	4315
15660.2	5236.93	3379.05		2372.44	6292.02	5636.12
3185.76	14169.7	5415.68		4483.68	5900.22	3692.15
8373.65	16601.3	6038.6		1883.02	4480.6	4490
19504.1	24341.8	3367.86		741.5	5644.23	4719.41
12697.4	9810.67	6909.46		3043.54	6026.55	2405.94
13785.5	13317.9	14286.2		8792.93	7547.94	5091.75
13114.5	15784.3	6543.22		6419.61	4780.19	2051.99
12019.3	11790.9	7534.96		1900.85	3693.27	3191.32
12960.4	12670.5	5228.57		2582.65	11206.8	6550.67
3089.33	12447	6379.47		3923.3	5953.92	6708.79
8221.13	12674.1	8612.54		1516.56	2869.86	2267.51
7343.93	7198.85	3090.11		1608.36	5121.81	5228.93
12723.1	9495	7836.11		1845.12	5204.4	3035.89
1882.53	11324.5	7978.97		1796.46	7271.54	2584.57
12758.4	15873.6	4765.88		1847	7310.74	2592.64
20199.9	9589.68	2815.04		1857.11	5116.65	5016.04
12473.6	8875.44	3926.75		2266.2	5294.23	4212.79
10175.3	11115.3	3441.71		4437.49	5889.31	3325.12
15227.2	18345.5	8677.21		3498.84	7840.5	2949.36
15743.8	15665.2	9859.14		5854.8	5860.96	2524.5
15769.6	15854.8	3203.22		1486.2	6307.02	7241
10182.2	10884	7344.02		5123.62	3223.76	2247.91
7755.16	10761.8	4678.38		2516.65	5760.68	7556
10708.2	8156.1	6573.96		2472.5	6213.55	5378.47
12294.7	13206.8	4036.69		2803.11	4371.27	4786.61
6241.11	26087.2	7159.19		4241.05	9409.02	2677.99
10013.9	11334.4	5205.24		1213.17	3656.91	3916.89
15744.7	9412.17	4823.48		1643.31	4393.83	3997.07
8663.71	12548.1	2895.6		2785.74	6936.74	2182.05
2951.93	5829.01	4214.83		3555.68	4312.61	6498.72
9549.45	11947.9	4010.17		2530.77	3336.01	1454.45
15376.1	9642.15	7134.33		3458.32	4309.86	5415.27
11233.8	7130	4397.97		1551.5	4089.52	3116.52
8957.72	12173.1	2434.83		478.316	7037.28	2413.47
19715.9	7950.48	5833		2609.69	4704.14	5941
15145.7	12711.6	5859.84		2596.97	4923.77	6778.77
9495.45	11916.6	4493.27		1287.56	4895.07	3384.59
15901.9	18216.3	2093.88		519.454	6557.35	3767.21
8642.52	15163.2	3520.47		1461.01	4952.22	3700.67
6358.07	9707.43	5097.26		2534.61	6392.44	2009.79
12083.4	23463	4460.86		1736.57	3548.56	2155
7149.09	8710.29	4019.46		1485.55	5526.6	3515.56
12496.1	5235.11	8975.08		2800.2	7310.99	2024.5
13152.7	8561.12	7140.64		1724.09	5240.26	2965.51
21643.4	16428.6	5020.98		4122.18	6128.18	2674.7
15773.8	6239.58	3505.25		949.745	6831.68	6749.88
17017.9	17042.9	5304.65		1730.17	3923.54	2332.7
6390	8379.57	6533.85		1113.62	4095.79	4373.18
8145.43	8516.71	4472.79		3417.19	4012.54	4108.66
8134.17	12004	5467.27		2993.13	6669.86	4432.16
11935	13214.3	6030.76		2849.98	6218.91	5058.5
10584.1	11005.3	8555.83		1199.53	4638.93	3418.4
10675.5	12419.7	3281.64		979.111	6711.31	2597.52
14687	21414	3455.24		4479.66	5332	4354.39
5278.33	10172	4476.39		5812.53	7045.14	516.848
2933.02	9781.98	3009.37		4495.74	3440.98	3090.02
12896.1	12155.9	4096.03		3518	6204.42	1818.01
7488.13	19070.2	3645.78		1310.99	6048.59	5401.75
12751.8	8873.27	10981.9		2217.95	4267.3	2091.7
16516	8297.46	6746.21		1315.27	2962.21	5458.09
11678.9	11341.9	3705.37		2828.85	4809.42	3850.99
7142.65	11552.2	9125.13		2227.34	4566.68	3901.7
11380.4	17754.5	4049.57		1133.77	9550.71	1185.86
3538.3	10881.8	3529.56		2833.04	5093.9	6018.78
15279.1	13140	10321.7		2707.13	4240.2	2354.17
11382.4	12003	7716.5		1154.29	9000	1660.09
14213.8	8139.19	11424.5		4238.7	3064	5035.45
1452.6	11974.3	3052		9710.25	3262.95	4757.33
13035.2	12015.2	7567.86		1849.91	5780.72	7073.8
8041.48	8883.11	4526.01		6486.65	5316.52	3083.34
6063.24	9165.15	6846.41		470.998	5685.2	5473.13
11991	13176.1	3347.9		748.087	7142.72	5880.24
19967.2	11958.9	4797.11		2108.75	5420.57	4643.49
13111.6	10270.9	5931.33		2160.28	4627.82	5030.5
17058	9847.46	3511.9		1434.24	4907.52	5591.92
17152.6	12757.1	8459		2793.34	3128.84	3448.39
13372.1	10727.2	2185.54		1899	3304.66	3664.45
10966.3	18204.1	4399.74		1298.46	6486.81	1725.58
17316.5	15837.2	5856.8		3302.18	8593.51	5221.02
9797.8	13022.1	2610.61		3322.15	5851.66	4113.04
15949	11536.9	3427.12		1777.01	5125.31	6274.03
6042.52	11365.9	6130.64		761.671	4445.97	7538.18
9184.88	6355.94	8628.01		4056.31	5656.13	6493.92
4225.49	19528.2	3409.9		1806.78	3686.73	3400.66
14038.5	11231.6	3417.68		1290.23	6105.71	2828.45
7320.55	9489.55	7973.18		1119.02	6686.27	1529.06
19808.4	9364.64	3504.98		4068.37	6910.36	7073.96
13813	10827.3	4039.86		4776.73	5585.09	4041.51
16136	8614.93	3960.83		2820.5	3733.78	5824.27
7718.38	10730.5	2265.88		2612.34	4673.84	1300.54
14364.3	4597.9	8860.93		1028.72	3906.8	1728.57
12317.2	20106.4	2909.89		2295.69	5812.9	2830.05
14023.9	9939.08	7884.16		1634.95	7049.04	3879.38
14725.4	7198.92	10854		3015.25	1994.22	2774.5
11414.9	7531.94	7131.69		2634.7	2916.87	4538.44
13724	13498.2	8462.99		1847.83	3602.08	2124.15
6665.49	14930.2	5930		1360.36	7717.6	2205.76
15580.4	18710.6	6755.84		2096.43	6071.11	2445.44
5841.98	6421.81	7499.53		2801.32	4468.6	2662.66
19408.8	10448.5	7450.03		3048.62	4277.5	3200.56
11543.8	10850.4	3060.72		2038.27	4251.17	2027.14
5158.95	14324.1	4748.84		6097.91	5340.25	1736.84
9927.88	19644	3430.05		2757.68	4729.36	2403.06
10698	8333.3	6140.5		1428.74	4265.21	3348.12
14881.3	16147.5	3184.63		1712.33	5666.55	1468.47
9284.16	10461	4389.02		1970.55	3925.07	6774.66
2306.66	14039.4	4815.75		6692.22	6613.55	3009.32
14906.2	12733	7210.78		392.046	3920.38	5224.41
7391.53	9020.98	6335.89		2467.52	5018.89	1621.8
6887.1	10993.9	5275.49		1600.15	5209.54	4351.08
13768.9	11631.6	3435.77		3367.16	2185.69	3674.65
10590.9	7355.14	3295.99		1387.51	3449.33	6937.28
10528.2	15099.3	3350.23		2374.24	7279.72	8299.1
8995.07	10425.7	2847.74		3016.06	4281.67	7928.12
18784.4	11671	4443.47		1928.12	5789.46	1816
9799.79	9148.95	2965.52		2261.59	8565.7	3878.58
19749.2	13516.2	7421.46		1708.24	4936.1	2958.63
9597.02	6410.8	16062.5		2246.14	4540.77	3790.63
13437.4	14980.7	6110.39		2845.47	3546.75	2273.02
14351	9225.95	4425.2		3057.35	7048.77	7070.17
19722.9	9651.74	2579.82		1232	6369.57	3214
10636.3	6012.61	4055.48		1685.6	2735.32	4523.79
21316.1	9393.95	6391.15		2865.56	2631.13	2658.93
2004.31	7664.11	4548.62		5565.69	3677.95	5944.18
15644.2	9717.76	4087.23		2062.58	4724.57	3203.36
8606.33	20145.3	2854.05		4705.88	6663.29	6705.01
13709	12900.4	5654.97		1571.99	4224.77	4523.39
13477.8	13225.8	7335.13		2447.72	6515.97	3319.28
6229.19	15046.9	4688.68		3017.86	5293.79	1956.86
10380.4	16474.8	5778.72		2687.59	4456.07	3295.02
1955.84	15017.4	2444.25		4273.51	5447.67	5822.75
12493.2	11085	8322.48		1241.6	5535.92	2706.25
17161.8	10398.9	7405.83		1584.24	3198.49	4974.1
14219.1	13437	12100.7		1236.78	5312.71	2236.25
7446.09	15880.5	2479.43		2472.59	5823.7	2930.57
20345.9	9155.71	4398.76		6675.96	3493.05	1963.31
12475.6	21250.8	10167.3		2884.87	4603.24	2228.78
13447.4	8780.98	2513.8		4076.26	3349.97	4719.64
13217.7	9350.73	8439.19		2372.3	4111.88	3499.57
8542	13523	5624.69		2543.75	9438.36	5778.66
7168.93	9921.46	5327.44		3362.43	6669.67	2590.95
20059.1	8237.25	5385.11		2270.82	2572.25	4856.46
12769.6	7515.76	6305.05		1710.58	5407.07	2070.67
7170.5	7502.71	5294.81		2468.9	4858.61	7793.66
12495.1	11502.4	4482.26		1212.15	5428.33	4474.39
8597.84	4753.87	7757.95		1800.09	5963.83	4716.18
6636.86	8618.48	6814.07		1516.55	4182.62	4493.05
7446.75	9850.37	4116.05		2689.88	6796.13	7532.04
15842.1	12498.2	3187.19		487	4435.65	3291.36
2874.29	6817.21	1807		5344.93	8518.08	5697.96
13460.3	10730.7	4458.64		3301.86	2971.85	4460.78
14261.7	10959.1	7344.04		1323.63	6253.88	4624.37
9858.81	5477.04	3151.83		1403.38	5090.23	4741.26
9605.42	11526.3	6089.44		2163.31	5417.02	6526
6005.19	9762.4	6622.98		4295.51	3957.8	2088.99
7871.25	11134.5	4446.18		1639.95	10094.1	2264.73
5719.11	11766.8	5177.19		3060.14	4404.01	2640.17
10700.7	5656.67	16346.7		1471.56	1765.31	1545.34
16678.6	14052.1	5998.5		2177.9	5337.77	5486.71
10516	16134.3	8155.42		4018.5	5434.18	1324.35
12996.4	7213	3631.81		1594.81	4043.5	3544.03
7891.6	8526.12	5047.76		2448.18	5275.94	4427.56
21420	16247.3	5489.67		1829.89	9202.71	3198.26
10167.1	23468.1	8857.92		2019.64	5775.4	4352.31
9177.29	10626.5	3636.29		2055.05	4288.55	4877.32
18099.5	16443.5	4544.77		1729.01	6739.38	1682.59
13689.5	14286.9	5078.22		4685.99	7342.91	7834.61
11884.7	16981.3	3492.75		2298.16	5784.27	2651.6
13390.9	14967.7	3861.44		2537.66	4824.83	2612.83
7864.99	6480.85	3178.79		402.97	4830.36	3403.25
23826	12182	2217.27		764.1	5841.04	2451.76
8564.07	8892.88	12383.9		2640.41	7617.36	3015.95
7789.04	14231.5	3176.17		724.635	5055.25	5653.63
5214.91	6253.61	3787.32		2673.47	8578.98	2070.32
15803.9	11359.3	9590.97		4927.73	4094.19	5527.77
9396.31	15143.2	11711.7		1774.09	6952.9	1447.6
18904.2	7222.59	5142.43		9575.73	6482.52	4430.1
19171.6	10116.6	7717.86		2154.71	2960.61	2076.9
8732.04	8791.29	10044.5		1773.83	2962.74	5289
5126.66	5769.09	2349.18		3530.25	5044.91	7337.78
2513.33	10994.9	13682.2		3738.87	5587.01	4238.93
11398.6	14430.3	8167.53		3041.6	4639.54	4863.35
8628.5	4811.61	4552.62		3051.1	5981.15	3410
11752.8	10525.5	4966.63		1619.96	2676.06	3724.68
18610	10799.8	2726.23		1920.51	6472.05	4035.87
14709.6	12432.7	3877.53		2380	8290.79	6038.96
14439.5	2557.89	4383.18		462.369	6188.43	4079.36
6096.02	19408.5	1829.36		4257.84	6759.16	3381.76
13341.2	12206.1	5032.56		1438.05	6645.34	8403.81
20300.2	9463.53	4630.59		1346.03	5267.04	5817.11
6831.5	6295.6	3236.89		1809.42	2981.38	5142.85
11869.8	13311.1	4740.61		1193.2	3080.3	2426.97
17297	9055.66	8586.42		1008.13	4470.22	3057.66
9272.73	7195.57	10312.2		2045.46	6003.74	2990.07
13111.8	13872.1	3497.69		1784.93	5029.53	4680.08
18679.3	11793.5	8516.26		7481.13	5885.02	4286.01
11519.2	11837.1	8302.26		2449.59	3323.23	7923.55
13455.4	17430.8	4732.11		2908.67	6767.61	3842.67
13291	11364	8391.03		947.907	3460.57	5079.06
9508.45	18610.2	3018.69		1632.3	7982.89	3900.06
8171.65	16784.8	7548.64		1318.27	5454.97	4481.11
15310.4	9828.05	2812.19		1148.22	4594.12	6683.3
8657.11	11282.8	6609.69		2269.42	6381.69	2228.92
5277.12	5893.97	3674		2680.12	4538.61	4266.51
2375.55	10722.9	5066.7		6249.09	4590.53	4358.57
10499.5	11445.2	4175.77		1830.75	6009.51	7166.36
13959	10747.3	4498.25		762.024	3893.12	1201.26
8301.83	24204.3	4699.12		2125.69	13357.7	2556.93
11103.4	12815	6028.57		2666.57	4540.21	2996.07
5561.37	6631.04	4663.8		5955.28	7545.42	1738.03
19742.5	10491.1	9986.97		2933.13	5472.35	2057.42
8212.39	14997.8	11184.7		1982.46	5212.53	1586.15
8592.39	15521.7	12710.1		1383.59	4480.83	4211.99
10210.7	11002.8	4767.8		4744.77	8313.2	1562.17
10214.3	10337	10811.7		4563.07	7798.5	1579.75
15437.6	9557.19	3213.43		1962.07	3137.27	5008.06
13328.2	11982.5	3734.86		2365.06	6555.4	3463.58
9990.04	23685	3430.05		1186.36	7806.77	7853.41
16822.3	9998.77	3428.56		2416.43	4158.88	5213.88
8633.98	9882.56	4237.66		1548.4	7160.49	3321.67
6983.4	13076.6	2975.73		1689.74	5812.86	3540.51
8930.2	19323.8	3600.23		1731.83	8296.94	2294.36
7489.5	14358	2283.97		1957.49	4281	2101.63
9156.2	14875.1	4549.93		947	5586.62	7539.18
22321	11755.5	2351.23		1928.86	5858.88	1912
13254	15225.3	14347.5		2013.66	5490.01	4634.83
13215.2	12762.4	4987.41		2259.23	6505.08	2985.66
12193.1	13739.8	8372.64		1068.88	4947.14	6199.96
19058.3	15348.2	5050.23		776.186	5636.61	4380.44
9794.47	10820.5	4298.52		1785.02	5387.33	4276.18
5124.21	10024.3	3601.88		2617.57	4155.61	4358.89
10960.2	7638.54	6614.58		2047.06	4552.78	4142.23
23998.1	10491.8	3325.82		547.702	4739.7	4043.77
6902.78	8036.1	4015.37		1477.94	5197.48	5949.98
8535.91	13928.2	3695.14		1222.74	6106.88	2925.26
8071.42	24821.7	4669.08		3321.13	5647.77	2845.16
9135.13	11883.8	8685.77		2811.26	6510.74	3679.27
18257.8	17041.1	4970.06		3875.53	4817.09	6968.67
16727.2	4798.8	9531.35		1128.73	5587.1	1893.67
6075.56	12344	5289.5		3046.12	9933.88	1234.78
8996.37	11450.5	10349.5		2170.78	5903.16	2202.08
8454.44	11039.6	5106.5		2352.74	3900.67	5015.2
13807.7	7661.6	5780.55		2151.33	6410.45	2612.07
14909.5	10571.2	3580.41		3290.64	5858.61	4395.62
11279.6	7076.66	3309.27		3939.93	4626.47	3363.1
15044.5	8971.71	6330.22		1976.89	6142.14	1949.91
6133.81	12081	3515.75		810.978	6475.19	3281.5
10316.1	8354.3	3604.78		1795.62	4628.51	5233.87
12820.9	11618.1	6184.9		742.149	4260.48	5086.38
6139	10234.6	5630.43		1435.5	6977.29	8716.17
12352.5	10937.8	5344.3		632.991	5812.5	4838.95
13316.6	14894.4	2846.94		2201.05	5389.9	1922.81
13641.9	8222.82	8689.6		2795.46	4062.24	2738.71
16234	9101.7	2764.34		1858.91	4250.27	4820.68
13530.3	12456.7	7720.85		2636.84	3744.3	2962.73
7080.76	10986.5	2707.77		1966.93	4363.78	4851.09
2895.22	10043.1	3814.12		1827.99	4610.73	4857.45
8241.3	9849.6	8122.41		998.287	4588.71	5580.65
11587.2	23296.1	3230.31		2069.41	11246.4	3395.78
9591.05	8636.32	5822.93		2213.79	6569.48	3890.14
13101.6	11857	4242.74		1769.64	3662.58	2812.69
6196.75	7308.08	3581.71		4890.48	4470.5	2466.86
4182.9	17182.2	4664.17		4039.14	4738.88	6896.81
25220	9618.22	3679.46		3341.04	5257.92	2835.92
5589.85	9212.05	4198.35		2006.33	6685.95	3142.9
6622.51	13244.5	5766.5		1559.16	5472.55	3998.02
5682.67	13012.5	2764.95		1890.88	5245.31	2590.62
15211.6	15326.1	4497.38		2182.96	5319.59	1914.66
14229.6	6026.2	5451.45		2034.01	5536.8	2260.5
6656.23	6046.36	2831.11		2519.98	2540.82	3336.86
16824.1	14115.8	7355.54		1882.83	4228.62	3413.86
19132.3	7125.49	4740.41		1867.36	3657.66	4657.61
23670.1	5078.75	5249.51		2241.7	5148.75	5948.7
12607.3	10728.3	2086.96		1042.84	4519.75	1327.01
14585.9	15431.6	9116.99		1689.95	7612.73	4657.54
15237.2	7697.8	2847.49		1682.86	9518.03	4280.79
13579.1	7920.46	10655.5		2485.7	5269.24	1450.83
13349.2	7683.46	4061.26		2352.24	3419.47	3757.74
12389.2	11227	5145.49		2036.19	2928.64	4383.34
17124.1	9882.2	6350.02		478.887	3270.8	2315.01
12287.7	13706	6743.82		2636.44	3826.81	3297.27
11305.6	9397.3	6116.89		3041.81	5234.79	6474.31
18908.1	16255.5	9992.75		2507.75	4103.19	2179.75
9821.12	10151.7	5428.93		1317.88	3875.56	7595.4
12124.6	15691	8175.61		1500.15	4877.77	2406.9
3230.93	16226.8	7117.02		1555.35	7545.39	2624.31
8795.8	11905.4	4044.11		1908.8	3870.74	2723.72
8420.54	10286.9	5640.78		2018.46	4875.73	2110.04
10489.7	9247.15	7920.99		555.219	2546.81	7623.73
24911.7	13442.9	2398.41		4628.69	5336.87	6748.3
13200.5	11007.2	7495.51		1395.58	7182.96	6220.78
5273.23	8662.8	7775.18		2738.91	7924.26	3943.65
13158.2	8483.13	4318.18		1067.28	3592.33	1631.97
8518.5	10651.6	2282.77		1276.71	3789.3	13869.6
12658.3	15489	6358.2		1657.91	5613.76	4099.28
14194.2	13781.3	2824.74		2858.05	4730.39	5138.94
24136.6	9417.45	8443.83		2362.07	6033.95	3404.73
8120.86	10559.9	7550.89		2732.62	3825.85	2514.7
13366.3	21869.1	6312.05		1188.03	6045.75	3321.74
14784.7	12338	6665.8		2445.32	4398.49	3344.28
8645.14	15407	8262.33		1508.54	5543.47	2808.33
27852.4	7440.31	5071.42		4325.73	5807.25	3830.68
14152.1	11599.1	4252.56		1044.11	3390	6640.57
10571.5	6142.43	8439.26		2067.02	6428.93	5513.7
15181.7	8578.5	3326.96		1774.9	5013.7	4200.9
23239.2	10902.6	3726.66		1769.06	5865.22	8824.26
1908.91	7398.05	7094.07		4017.44	3584.12	2109.45
5470.07	4954.78	6303.19		2515.81	3036.78	2384.55
12556.3	14207.3	7468.76		2096.72	8821.86	1682.82
12057	3850.78	8146.68		3501.39	2518.34	4302
6422.11	12903	4726.08		1322.06	5642.15	3957.24
7388.53	5915.73	2805.4		2247.36	4274.66	3705.05
16072.1	5737.46	5844.24		2459.66	4595.27	4109.75
4786.43	13621.3	2217.67		2868.42	5647.74	6943.56
7024.38	12200.5	3442.96		1289.84	5369.15	4267.72
9989.83	10546.6	3815.63		2300.58	7001.95	7027.83
2244.88	14941.8	4992.37		6659.88	8572.08	1254.15
13887.9	17450.8	3789.61		2120.31	5768.98	2764.89
11425.6	17390.8	2101.1		3388.04	5478.8	7414.03
21743.6	8878.74	3969.99		2679.17	4912.18	2844.77
10625.6	9591.62	5733.81		2204.86	5652.99	3632.28
3556.66	3885.37	4565.99		2723.68	2658.95	4053.76
16663.3	10511.8	5307.03		2425.77	8027.41	5477.34
7652.13	8302.65	5887.76		2303.35	3981.32	3525.67
10770.8	10458.3	6173.39		3575.26	2226.4	3852.35
21282.3	11228.8	2252.83		2655.73	5742.1	3504.22
9839.66	2922.08	3787		2005.51	6985.51	2829.12
7072.16	11163.9	3680.85		1438.29	3815.82	1507.37
10539.7	12405	7662.81		1715.26	4972.93	2494.34
11982.9	14832.2	5133.88		2731	4470.75	2656.59
14087.3	15822.9	9241.28		3142.2	5424.77	3007.27
7004.54	11253.7	9197.12		1372.22	6202.89	2667.07
14143.1	15855.5	4923.08		1408.58	7208.99	3648.54
10703.1	8954.87	5534.84		2672.6	4482.67	6150.38
5726.06	15744.1	5942.6		4476.29	5572.88	1556.03
13229.7	7158.34	6565.59		3593.88	7948.4	3987.21
14101.2	8475.5	5571.07		1451.71	5626.46	4865.1
7353.23	15517.6	5084.89		1914.81	4414.31	4539.79
13457.7	11512	11761.5		2908.96	5830.62	3874.39
9702.37	11125.3	4158.54		1552.72	2312.79	2822.82
16495.2	11197.4	2411.39		1665.82	5474.58	3052.07
10652.6	11323.8	5769.31		2087.99	7733.29	4268.85
5593.4	5362.47	6510.53		2979.2	1965.69	3302.55
10730.4	10165.8	5704.29		1731.21	4165.39	1597.51
16214.2	17042.9	9807.86		2119.79	3470.22	3206.43
4546.95	7385.31	4327.74		2742.88	1740.03	5185.83
4064.83	4226.53	7449.82		4112.73	5423.71	1072.86
9667.37	3948.45	5317.75		1664.52	5408.38	3737.3
12563.5	14723.6	4730.5		1693.44	7836.85	4983.23
12899.5	5662.23	7616.86		2981.88	6318.43	2525.98
5700.64	15119	8390.79		1706.59	5643.95	3881.04
5656.51	11030.5	4571.89		1040.92	5252.84	2941.37
23704.1	8352.74	5495.44		939.069	3136.85	3360.45
11437.4	10575.6	4971.68		1521.96	3932.12	7386.47
7576.65	14506.2	5154.08		2788.66	5666.91	3357.09
10489.3	10398.3	5191.09		2320.33	3118.21	5216.7
18746.5	7632.11	4712.48		2106.12	6504.6	5447.98
11476	8144.15	6252.7		1566.21	4896.5	7544.76
11707.3	6995.76	2898.62		2176.78	6278.04	4204.12
13826.6	8180.18	10877.3		110.593	3121.89	5019.25
20516.5	12970.2	3163.24		2168.93	7826.73	3622.86
11298.5	17341.8	5750.25		2276.51	5683.53	2183
11791.6	10557.6	12994.8		4515.76	7212.19	2389.9
7416.93	11789	5512.54		1850.9	4403.62	9738.14
13785	10549.1	5887.47		3575.53	8058.38	4299.19
8473.82	6819.98	3095		1540.62	6356.83	3273.31
16285.3	10550.1	3358.19		2219.63	6127.6	2767.24
14244.7	12972.5	2774.66		3457.13	4188	3964.44
15443	8800.28	2736.12		1419.7	4889.62	5647.46
13121.2	10117.5	6968.33		2972.26	4209.3	2010.44
7292.63	9727.5	4714.5		2666.23	3095	4425
15276.6	16909.9	9412		1135.77	5328.63	1476.53
8084.24	16852.4	6957.8		1619.71	4507.19	2895.84
15512.6	13859.6	3062.55		3605.93	5834.12	2941.76
8102.51	12539.8	5056.35		2568.91	3594.13	5416.48
2331.7	13773.9	2441.65		3475.54	5239.44	5192.08
19625.3	17285.1	4342.75		3801.54	10855.5	5245.39
7038.65	16367.6	3377.6		2434.7	3881.25	8842.28
11216.5	2651.43	6992.19		580.426	1763.85	3905.58
10711.3	12620.8	6116.33		4879.99	5309.94	2410.22
12448.3	7079.15	7259.5		1857.11	5750.03	2320.25
8888.29	5998.16	6286.54		2056.05	4837.65	1284.55
13055.7	10189.1	6844.83		5826.36	4434.69	3204.01
9517.8	9532.43	7247.21		1992.78	3964.73	1291.51
11320.3	15751.2	5882.07		1098.73	7240.03	2325.09
8317.29	8284.96	1996.45		1056.19	7060.3	6173.6
10456.9	6276.06	3851.11		925.622	4149.83	2042.09
15365.8	6610.13	3294.52		4287.54	5099.87	4527.17
15421.6	9088.44	9049.1		3304.61	6514.33	1772.33
16876	13783.8	5106.87		2589.03	5247.67	3616.43
9074.25	10543.1	6435.07		1740.59	4306.85	3745.08
11317.1	12634.6	11511.4		3635.43	7954.49	3283.74
12926.9	10917.5	9688.71		717.667	5799.82	2653.37
24285.4	10779.1	2629.98		561.375	4771.21	4343.78
7852.97	9480.42	3601.36		1039.69	4430	1111.51
9326.48	12727.3	7668.11		1899.9	9277.14	4043.57
4833.96	9405.81	4039.53		3286.89	5736.85	4504.35
10616.2	10017.8	8652.42		1352.57	6891.61	1464.21
8024.28	16245.9	2728.55		4184.18	6438.29	11430.4
11740.1	14538.2	4032.48		4632	4929.58	6596.31
16701.1	8613.88	5242.79		2315.98	6157.89	6414.92
8855.47	21531.5	4270.46		3029.16	7205.53	4276.7
13473.3	10652.2	11012.6		3213.81	6393.56	2375.99
14446.5	17028.8	6635.62		4358.19	5268.55	2689.31
24151.5	14115.6	6794.5		4478.5	6495.96	1387.8
10472	13715.3	5047.59		1243.23	6802.24	2610.92
12481.7	7732.19	5451.54		1235.94	3695.62	4133.96
9317.53	9909.62	5197.27		1471.52	5802.52	4065.08
23761.9	13656.8	4289.14		3748.07	8955.98	3166.87
12440.6	6542.83	4134.37		874.5	4504.24	3369.53
9498.74	6324.41	6877.56		800.196	2441.66	4432.13
12767.6	11421.7	4312.13		1675.78	5757.92	3058.03
12966.6	8213.2	3193.57		2787.53	3681.94	1499.92
15399.7	10355.9	4131.02		3459.81	5136.34	3078.3
11402.2	6025.94	4272.67		1013.5	3715.58	7778.79
8684.18	14368.4	4925.05		2336.1	3010.45	3671.04
7590.86	8580.26	8208.69		816.75	4904.12	3405.38
1918.27	9627.71	6867.57		6320.44	2983.93	6098.97
10431.9	7551.45	4104.06		2996.46	4433.56	2434.69
17539.1	14273.6	3583.47		2036.9	5518.68	2079.32
16083.5	15518.7	6048.2		2355.28	3921.32	4498.15
9300.25	16325.3	6726.26		2110.19	3845.31	3823.32
11629.9	10284.6	11774.6		2793.11	5203.27	2329.29
21461.5	9215.49	3932.56		2484.28	4457.07	6108.62
15898.3	15606.4	7720.99		1159.43	4489.95	4158.07
10889.9	10616.8	3815.43		1676.92	3159.32	4558.4
12046	11816.2	5191.26		1540	4234.42	2605.79
14778	20233.3	2242		3471.2	10070.3	4431.82
15249.3	11269	7934.28		1256.69	6243.67	2216.89
10984.7	14785.4	2857.44		2335.94	6232.31	3713.91
7234.23	15388.4	6273.66		1390.7	5521.47	2064.31
20786.4	9391.07	5619.8		896.948	2142.5	3917.34
7884.99	16738.6	6619.9		1546.94	6570.13	2029.19
13290.7	15819.4	3666.39		1822.62	4534.77	2748.41
10827.7	13081.4	6379.54		1286.39	5598.27	5481.28
18409.1	5743.96	6570.19		2737.23	2945.32	4944.67
10410.3	11868.6	4903.15		1209.51	7162.95	5697.08
11553.3	10443.6	4673.33		1866.91	2036.45	5734.54
5517.79	11163.6	9222.74		4837.04	5317.17	3644.29
15101.9	9987.66	10133.1		3178.43	3944.44	4735.07
16700.6	14137	8058.82		1093.62	6870.65	2404.55
8425.25	8965.56	3473.85		2101.24	4495.54	4614.26
8730.23	8907.4	3535.94		3053.96	4202.26	8680.95
3092.57	5568.53	4782.77		3282.4	3778.23	1478.14
6339.16	6599.98	2154.7		4207.89	4406.47	2120.95
10063	8258.03	13435.3		1192.11	4498.86	2286.2
13890.4	10298.9	5597.22		2465.13	5743.56	1677.6
8481.82	10609.7	7538.95		3780.46	4436.78	2353.4
5388.57	7694.49	5718.23		2234.12	5303.84	5484.19
6747.09	8793.65	9231.27		3100.68	5017.46	2777.78
10568.2	8101.96	5669.94		3365.17	4441.71	6131.86
10037	20509.7	5628.07		2305.03	7310.99	5352.41
6458.43	10141.8	7279.92		3755.2	5477.16	6789.46
5375.8	5725.39	2292.01		1787.93	2396.84	6774.27
8239.42	9295.81	2564.94		2741.88	6666.51	5563.72
7437	15288.9	8484.62		1007.16	6637.91	4245.19
13515.8	9317.48	5248.16		1501.78	4994.27	2646.87
3424.58	8543.68	3859.73		5102.05	4655.04	5505.91
17975.3	16286.2	5606.07		5145.18	6611.66	4132.09
5654.49	9291.5	2767.39		2323.79	5981.97	4618.04
5717.93	20033.5	8676.96		2631.93	4058.85	1946.29
13835	5516.93	3064.55		3477.44	4688.54	8350.64
12933.2	11768.8	5645.45		2040.72	5212.4	3407.82
11552.2	5604.57	12332.1		1693.32	4772.57	4147.39
13853.2	7424.09	5264.8		3618.69	4939.64	2293.38
8389.67	7102.91	9637.44		1439	7817.76	4784.94
12089.3	8313.47	3562.25		1955	2943.86	3983.87
10526.8	10416	6803.86		1433.89	3002	4090.48
7476.23	13655.5	4461.07		3292	4954.44	5929.56
15485.7	7386.09	6106.32		5065.3	5221.83	2845.22
3935.98	13245.9	6312.54		1224.51	5101.54	7536.6
11455.4	10465	3447.27		3035.27	8204.55	3941.17
10291.6	13395.5	7196.25		1494.66	4178.9	3046.75
2893.95	10839	3226.38		7544.68	4922.32	3317.38
10024.5	11928.7	3636.41		3214.73	3906.19	3140.06
2557.57	3676.59	7742.98		2120.69	4589.6	4647.99
17327.1	11658.3	7720.08		1548.43	5611.87	3791.5
13902.7	11597.3	7949.1		2996.94	5385.24	2824.38
8103.85	2932.53	4276.2		1302.44	5538.26	684.416
7138.36	13438.8	3676.11		3514.11	5266.57	2100.85
3636.3	10364.5	4654.53		2175.96	4346.82	7474.35
13764.4	9831.4	6782.41		3341.64	5899.45	2427.92
8989.45	9765.89	3175.04		2367.88	4044.62	4220.89
7495.57	21035.9	7808.08		4988.34	5652.01	4477.64
10954.7	15678.9	2403.92		1054.81	4134.54	2890.31
10340.1	8546.43	3105.49		2398.93	5367.4	2872.57
12836.7	17872.7	4190.04		1772.66	6056.23	4462.07
2695.61	8765.23	3690.85		1457.12	4198.83	3811.56
16250	9288.7	6810.64		2568.74	6293.14	7996.12
6764.59	9064.9	3134.42		2506.07	6388.33	5231.14
14554.9	12769.1	5750.07		2225.6	10480.8	4226.74
8200.25	14332.8	4074.83		3156.76	3053.53	3171.04
5580.39	8274.39	6129.15		2535.16	4103.88	4690.4
8032.4	11831	3793.76		2140.89	5674.66	2242.59
20909.2	10137.5	3726.18		3027.62	5408.2	3576.26
12849.6	9850.46	2007.98		2394.75	3918.1	3004.91
6409.83	5982.27	5448.2		2885.03	4304.18	1311.77
10764.6	12658	2335.42		2382.98	4375.98	4259.32
13859.6	14582.4	4375.04		2722.74	7238.74	2598.57
5277.69	10215.6	4483.7		1054.08	5103.33	4350.48
18279.8	8546.28	7247.42		1477.71	4332.9	2831.96
15756.9	8479.6	5025.23		793.674	5744.92	3973.44
7882.52	10446.3	4309.89		4074.96	5699.73	8928.91
6213.61	14536.6	6756.19		1829.39	4902.23	2929.22
3968.76	9536.93	3012.86		3567.8	3770.35	3815.07
14268.3	14086.7	8937.3		1085.07	3228.89	2141.7
12688	9310.46	5702.78		4766.91	4684.98	5660.64
2327.99	12400.3	3806.5		1253.96	4844.07	6444.77
8960.27	11405.3	6008.01		1394.8	7713.67	2161.19
9380.98	18411.9	4873.49		2575.69	3945.46	3295.31
8135.88	11019.9	7667.81		2194.83	7333.11	2736.88
7889.34	11356.9	5377.37		3089.69	4540.2	4469.06
17454.9	15539.1	6054.13		4029.89	5209.53	4578.93
21736.1	15921.7	5116.96		4213.67	4737.39	3663.73
5735.97	12439.8	2990.75		1126.91	5768.55	3136.48
3211.91	12160.5	2841.48		1578.18	3451.01	4533.93
11433.4	10124.5	2954.99		1434.91	5313.86	3029.18
7613.04	13507.5	6841.77		460.311	3115.57	6017.34
12106.9	6086.6	3480.9		2614.49	5860.73	5270.18
4378.11	5454.57	4467.73		3187.72	5780.17	2739.56
11443.4	12905.4	7101.58		845.125	4450.13	2760.53
15610.3	12069	8447.11		1159.33	5356.76	5454.71
28852.1	17366.7	4061.4		1867.33	8953.02	2081.8
12749.6	6848.02	4754.42		1577.62	7081.55	2780.86
16068.5	18197.2	5526.18		1042.72	3311.71	4235.65
13362.4	7144.35	5286.42		1443.55	5590.58	4626.97
7325.33	8897.16	6733.99		1368.54	4919.32	1738.45
7671.4	10643.1	5995.64		171.862	7875.98	1815.72
1892.88	15098.8	2699.89		1717	4682.73	3265.07
6784.78	11792.8	6180.96		403.167	5984.1	4399.16
17377.8	11127	4187.21		918.144	3021.36	2920.93
11903.8	8977.2	8250.39		2809.18	4420.11	2663.78
6711.95	10235.3	4740.99		1495.82	3104.26	668.332
8992.96	17198.7	3428.97		3935.2	4694.45	5998.67
17669.5	7080.42	4989.25		2738.83	6759.47	5181.02
4110	8819.22	9288.94		2398.5	6407.81	4720.61
16708.4	8376	5206.86		1554.13	2543.44	4970
8422.36	9743.62	3623.12		2454.31	6361.76	5088.43
11285.7	13720.8	2293.07		2333.15	4324.37	4151.56
8057.41	9032.23	6192.14		2551.58	4814.31	4538.43
7271.12	9936.21	3327.09		1086.67	4904.95	3803.12
15993.8	7940.38	10175.5		1207.29	5498.38	2765.5
12180.3	15796.4	4558.69		4884.7	9217.89	2603.78
13213.6	7490.49	9936.89		1701.17	5294.72	2678.57
11068.6	10306	2450.61		2277.34	6472.75	4169.11
21708.9	9477.71	6727.38		8362.51	4313.96	2757.03
4277.01	6292.12	4844.49		2357.87	5089	1779.81
12910	14107.7	2172.02		1784.63	12417.1	4878.67
13438.6	4918.59	2803.79		728.853	2933.27	8459.42
7702.65	8518.45	7910.06		1396.32	5540.32	3959.09
16043.5	14341.9	8084.42		1848.86	6281.36	3814.37
10855.1	9697.97	3557.57		2014.88	9623.91	4798.26
17904.5	10621.2	6024.38		757.886	5089.03	1936.62
12640.5	10581.2	5309.91		1940.06	5001.75	3880.4
7222.39	12605.9	11457.9		839.217	4075.38	5009.72
10217.1	7965.65	4542.63		3429.67	4743.41	4950.2
7852.35	16489.9	4727.78		2386.54	4262.73	2269.87
11599.5	11328.9	3956.99		474.673	5164.57	3520.19
10850.5	9116.86	11909.8		1969.69	3869.91	1842.88
15689.4	11589	7261.5		2061.57	5583	3174.33
9498.7	5606.91	6021.83		1511.48	5388.63	4132.72
4542.23	9110.91	3293.07		1481.19	5348.09	7848.33
13652.8	14118.7	7666.63		1904.75	5713.79	2458.68
9412.15	11815.8	3393.36		977.946	6585.4	5530.57
2699.77	8822.42	4871.94		4856.32	3369.12	3569.16
9454.33	12923.4	6367.03		1052.53	5687.71	3354.33
10370.6	14047.5	6082.36		2936	4975.2	2853.59
12282.6	17110.1	6663.53		2940.6	5955.88	6622.23
11274	4137.94	10673		2089.24	7910.53	2782.33
12737.3	19381.8	4862.11		2280.49	10670.6	2793.41
14176.6	11126.3	4675.84		551.959	7035.26	2637.45
4398.2	13570.4	6215.85		2157.35	4261.4	5613.8
8667.35	10491.9	6992.54		1116.88	6188.33	3423.82
11806.7	12780.4	5902.05		953.822	5829.3	1303.97
9254.1	12724.5	2152.34		2355.28	4188.98	1073.79
16687.1	11771.3	2744.23		2237.44	5115.57	2451.31
16078.3	6757.15	5632.7		2119.54	6023.62	2529.7
8036.53	10340.2	2539.7		1761.6	5465.56	5333.44
3443.38	10340.8	8394.35		2669.4	3597.23	2006.39
15074.9	20565.6	9035.94		3933.3	3188.64	1602.34
14187.1	11721.6	4201.8		5277.11	8343.1	4373.99
11277.1	5191.44	7989		891.2	2325.66	4008.62
6004.3	12214.1	2729.54		2576.46	4020.98	2147.69
25471.4	8338.12	5282.64		3647.63	7213.06	3681.01
14934.6	12639.9	5678.26		993.875	4030.23	5278.53
11912.4	9382.48	3074.67		2020.75	4361.2	3686.98
4938.09	11036	2196.24		1453.3	6220.68	2785.12
14470.9	28883.5	4287		2108.13	5289.24	3810.15
11671.7	12574.2	3140.95		973.333	4519.95	4035.46
4245.91	6010.91	7226.1		3277.3	3927.91	2539.13
22325.7	6615.45	4506.2		2729.63	7355.53	2949.98
7065.02	9651.09	9534.56		2712.19	5151.71	3538.02
19093.9	10639.4	6465.48		1362.32	7744.29	1477.13
8339.11	7110.82	4687.21		1599.56	6288.52	5696.3
5000.49	11536.2	10463.7		1598.77	5423.11	2278.83
4357.75	9216.2	5115.69		2022.65	4761.15	2059.07
8926.74	5629.45	2076.25		1620.08	4409.57	7117.68
6725.91	16442.1	4828.91		1716.07	7031.45	2269.09
9335.63	7559.86	3953.92		2714.51	5664.39	5240.77
15527.4	8092.16	3884.57		5410.95	3007.61	4581.3
11144.1	8512.88	3036.12		3356.38	3258.56	2021.57
12610.8	12277.5	3454.23		1025.32	4661.05	1653.71
11753.4	7101.3	8935.52		1845.67	5966.09	3497.94
12231	7378.12	5794.98		2920.48	5983.79	7017.65
13278.8	17201.7	3154.33		274.967	4765.38	5902.11
15284	20976.4	8994.54		866.69	21311.9	5458.12
16964.8	8896.76	5106.64		2003.53	5427.9	2231.55
9793.51	11667.9	6608.33		2080.06	3897.64	5944.13
12626	6688.74	4581.3		2101.5	3352.73	3706.8
16725	7412.62	3955.22		2419.89	3913.34	3192.81
10287	11920.7	4284.82		2979.61	5251.05	2332.94
5298.05	13721	6204.67		1864.57	7492.58	4296.59
14229.8	12635.7	3535.8		1651.21	3503.94	2698.27
11371.1	12809.7	7048.41		1759.73	7489.92	3548.28
9350.16	4414.91	15248.2		941.332	3526.16	4600.8
7584.41	13332.3	3894.38		6128.78	5353.67	4133.42
13531.7	13032.1	5858.66		2216.64	6344.6	3436.3
7275.41	12831.8	5569.73		3244.2	4573.62	7348.88
16612.9	5564	2424.5		2597.74	4210	983.25
7536.36	15409.7	2729.02		3654.63	5740.83	5276.88
11938.9	10196.3	5666.92		1502.23	3506.32	5507.52
9769.22	10022.4	4048.97		3825.9	4861.58	3854.49
11079.6	9807.12	5434.36		1386.06	5359.13	2669.71
11239.9	12787.5	5076.51		1608.43	6367.4	8852.84
11936.7	5958.51	6921.56		6312.73	5464.69	3819.73
3909.88	13908.2	7393.17		2234.62	4771.67	3847.95
13986.9	6330.88	14464.7		1415.54	5997.87	3645
14147.2	13025.4	5291.73		3067.24	8518.48	2254.14
18608.1	9968.45	6086.56		1342.65	4753.05	2908.88
6376.58	11882.6	4674.08		2503.68	4877.98	7762.11
9391.29	9174.19	4887.86		3674.12	6583.08	1996.04
13190.4	7447	3438.6		3731.14	3394.83	4181.98
14085.4	10959.7	11709.5		2625.46	3676.89	4132.25
14509.5	7472.25	2681.5		3751.45	5417.05	5178
23083.1	12937.2	2663.19		3444.97	4754.4	1480.5
7495.43	15329.2	3416.91		1638.99	6188.93	3479.06
6867.37	9757.21	6523.07		1849.44	4139.72	2158.76
10161.6	6013.95	6591.01		798.676	5532.88	1418.18
10862.2	10202.6	7577.14		3177.1	4397.36	5941.3
8512.78	6793.23	3972.06		1080.97	6464.83	2302.34
6563.38	10261.8	6706.6		783	6092.39	2227.63
7761.43	13569.9	5761.56		1393.37	5423.46	3417.41
11732.8	10613.7	6352.45		2385.07	6466.25	3230.62
13957.2	11576.1	4856		3323.27	4696.36	3224.2
4258.94	5070.35	5492.78		2790.91	7561.92	2822.61
18584.8	9974.16	6366.85		1853.86	5682.85	1253.59
10516.6	14301.4	7966.6		1688.11	5870.3	3312.03
9466.9	8511.48	7996.3		2039.2	5251.24	4540.34
17673.5	11212.7	5451.33		2117.7	4181.89	3290.4
15079.8	16008.4	3699.78		1241.31	7065.33	2569.66
7314.89	11045.4	6192.94		888.696	6264	3200
18044.1	10997	6162.15		2294.45	2865.64	6107.9
9531.21	10957.8	2727.97		414.027	6424.33	6108.43
20572	7511.92	8076.91		1438.23	4497.04	4541.03
9756.26	11299.3	3742.6		1592.9	9072.26	1603.38
12190.1	4679.8	7171.68		2614.01	2122.61	1990.75
9046.5	13739.4	4551.08		724.5	6249.69	1762.27
10086	9621.76	2830.43		2262.8	4465.44	5459.62
8754.43	8572.11	7140.86		1073.68	4394.37	5137.89
13413	11361	6634.45		2732.43	3148.49	4605.91
5426.63	10785.2	5056.75		1882.06	3013.78	3920.75
30409.5	7973.62	3783.23		-117.604	6646.12	2106.75
13142.2	5019.65	10256		958.043	7353.42	2283.14
13431.9	7425.04	5168.57		1134.15	5138.55	4628.2
6577.18	7864.41	3938.67		2118.99	2558.45	4574.2
18664.3	7271.39	3123.78		1997.17	2966.52	3057.66
10115	14757.7	5807.44		643.667	4661.96	4019.22
15502.4	37008	5128.62		971.043	5074.95	1248.34
16737.8	11258	5260.11		70.8375	4844	3368.74
14668	9246.22	6223.13		3286.64	7331.23	2273.2
6748.41	14687.8	8743.03		964.361	9011.11	4657.87
7042.78	11924.9	8764.69		1089.37	4753.97	2550.32
10419.7	16257.1	4287		1135.15	6222.62	2939.5
10077	13060.1	4419.66		1207.03	6433.57	5456.14
8638.91	11808.7	3959.88		3855.65	4742.61	2927.62
4882.66	14768.8	5892.06		2287.75	7142.74	3947.48
7647.12	12079.6	8674.14		1238.29	7619.27	2914.89
17419.7	9967.51	8409.19		1387.33	7157.82	2429.55
11872	9796.86	3081.73		2732.71	4321.61	3678.5
12651.8	11060.3	6999.58		2031.29	4108.39	3300.93
4943.5	5513.34	6758.56		2613.88	4257.87	2965.08
6431.05	11276.2	3502.03		1704.65	7179.24	3891.38
14537.9	8148.25	7553.01		1866.86	6082	2535.71
10805.5	14054.4	8166.91		900.042	5851.93	2628.05
16595.9	4405.95	6289.94		1382.1	3612.83	2122.82
7407.17	7483.48	5614.34		2137.67	4712.85	1220.37
16504.9	11853.7	9507.71		951.76	4371.87	1646.45
21718.2	8015.31	4492.14		2995.33	4771.31	4549.69
6199.38	16111.1	5380.74		1799.16	5732.25	2288.25
16701.5	6584.74	2978.74		1254.48	3825.31	7490.26
8328.15	8172.55	3898.04		474.16	4335.97	2920.89
13348.1	8615.69	3770.58		920.182	2391.21	6732.82
12149.5	8620	4949.86		1681.09	4705.9	2405.73
8302.39	16760.1	7403.96		3815.64	5664.91	8590.57
15003.2	18107.8	5590.29		1731.17	3422.21	2636.9
10298.6	6240.52	10804.4		1335.23	5591.29	2763.07
3674.89	15072.4	3727.71		1310.83	6201.38	4872.07
7209.59	13183.1	7933.1		2629.8	6090.13	2978.93
9315.78	11235.5	2522.28		1129.24	4783.38	5272.19
11865.2	8521.41	5953.96		1244.97	3197.75	3552.66
8275.41	10640.8	4095.22		1784.83	4465.3	4451.82
16263	13313.9	2987.6		1982.87	5965.23	3290.31
4791.86	11124.6	6032.82		3078.74	7092.01	9325.2
13557.2	10281.3	4187.27		2701.49	5223.69	4299.5
9245.85	9111.48	3509.79		2406.78	3046.2	4273.64
7145.22	12080.6	3524.05		3779.83	5700.59	6352.12
12630.6	15862.3	3849.66		1514.06	7296.18	3006.98
11745.8	14320.6	3782.87		2382.54	5764.69	1999.82
16010.6	20612.2	5776.33		2175.27	6538.21	5023
9934.3	5687.25	4223.41		2056.6	5101.85	951.9
23220.5	11572.5	5152.34		1565.03	6885.23	3075.63
13057.2	14679.8	6906.65		1708.83	2729.88	1867.06
11500.1	9052.47	9501.52		70.255	4482.06	1631.39
10159.4	12791.4	3437.73		782.77	7033.12	5887.14
3676.99	15625.7	3954.69		3159.2	6238.14	6721.81
9016.42	9848.28	6488.38		1824.41	8394.04	2907.71
6524.4	10079.5	2847.8		1161.31	6298.45	2864.51
11193	17596.9	4971.67		1179.05	9865.89	3942.08
15196.4	11052	5082.39		932.143	6334.68	2040.91
9792.08	10978.4	2747.78		4611.9	4793.83	4791.4
9118.88	11891.8	3844.5		2096.1	3458.07	2664.54
7752	10447.5	8260.58		3574.84	5189.28	4468.05
9547.86	11266.4	3521.82		1212.68	4415.76	5837.27
12688.5	7358.5	5941.57		1711.55	4716.55	2217.7
13014.6	12957.7	4868.62		2877.83	7165.19	4360.85
7361.36	19806	7504.8		1415.62	5624.1	6448.16
14334.6	8835.04	5705.95		2906.38	4982.13	5823.15
9289.33	10506.4	8186.86		1198.32	5024.76	2131.86
17230.8	17534.9	5319.73		676.5	7428.9	2297.96
6982.03	12961	4229.24		3210.26	4806.89	2814.33
9853.07	11716.8	3094.03		1957.47	4551.67	2439.81
18694.2	10862.2	11743.9		2228.48	6593.68	1868.6
11548.9	9806.43	8159.03		1846.15	6505.5	2145.53
8733.27	4868.62	8937.21		3454.81	2677.44	4478.91
3506.83	16227.1	4362.39		2747.58	7770	633.703
18611.6	14651.1	6351.49		862.122	7951.01	2082.4
15496.9	18678.9	3235.1		1286.42	4546.63	2281.48
7399.5	9313.18	6618.2		5376.41	6387.31	5485.89
13041.9	6796.66	6120.32		1982	5392.79	4740.21
3597.69	10305.9	4693.07		4419.42	4883.71	6436.5
12054.9	4383.46	4996.13		3453.28	4702.86	3739.17
12386.9	7096.12	2166.11		1031.52	5456.54	3908.22
13833.4	9384.17	3967.97		3510.49	5150.26	3999.75
9788.68	9360.42	5772.18		988.394	5738.91	1876.06
15610.8	11101.8	8241.29		1171.52	6669.3	2584.19
16915.6	10294.1	2628.79		2355.98	4024.25	3348.44
11195.1	11559.6	3481.16		1983.46	5037.68	7327.54
7723.8	13111	6226.31		3145.19	4333.11	3540.4
15596.6	8237.48	5694.93		2552.39	3653.42	3203.88
12704.1	9016.31	3119.26		3024.07	5730.89	3842.35
7323.31	13841.4	4617.57		1178.65	5303	3549.09
6299.25	15741.3	5553.27		1722.5	7597.53	2454
10474.7	5375.73	8609.88		1235.61	3893.62	3568.53
20269.2	11385.5	8262.93		-117.01	7010.42	5270.47
10698.3	8225.76	3194.91		876.516	8291.2	889.854
6604.16	16725.4	2556.66		806.772	4758.71	4710.1
22719.3	10790.3	14185.5		1362.82	6109.1	2428.69
15468.2	9047.8	9814.74		3818.66	2840.65	2814.05
16239.4	12302.7	6345.3		889.565	5018.61	6257.84
15663.1	11658.9	9802.85		1059.97	3788.42	4341.74
6635.74	8035.08	7613.92		3524.94	4243.54	2086.91
11826	10627.8	4394.82		2671.24	2813.59	4882.88
7335.12	8425.86	3544.35		2036	6147.32	2993.36
4162.5	12368.8	5721.61		2461	7343.9	2444.86
15495.1	6233.02	11428.3		1791.85	5592.62	3624.6
8687.8	10264.7	3086.4		1209.54	5763.28	3651.9
6787.82	17341.4	4177.57		1623	4700.5	1520.11
6099.65	7333.27	2610.39		1940.44	4550.69	7762.97
18641.1	18721.4	6148.03		1937.89	6192.03	4276.33
6292.11	9098.96	5863.11		1368.86	2483.62	9924.41
7387.6	11543.2	6495.37		775.52	6483.19	5706.86
25224.4	11278.9	5111.6		1151.54	7743.07	1021.14
11621.6	10220.3	3068.72		1245.07	5120.22	2717.81
11476.3	13787.5	7319.5		2309	3390.64	5681
16324.2	14802.4	5508.82		1030.01	6118.8	1951.8
7170.67	13611.7	3900.22		1821.22	4553.41	3773.31
9088.92	13573.1	6277.56		1794.54	6985.75	6041.01
19272.4	12156.1	6652.41		2208.87	6226.08	2695.16
14943.6	10030.2	5033.75		1975.66	3199.8	6048.33
9389.58	11920.9	2775.68		1249.72	4951.13	4367.4
13285.6	9801.9	3601		657.036	4058.23	2325.56
14362.8	13568.8	3425.53		1831.3	5349.58	3357.94
11761.1	10939.9	4655.16		2523.59	4642.05	5291.81
16069.7	9901.39	4425.02		1742.59	5527.26	4415.98
7090.28	6856.84	6309.43		954.112	5883.12	6226.14
5110.28	14992.9	4742.05		2388.6	6212.25	3864.06
					2524.35	2765.37
					6290.7	2682.38
					6400.89	3494.24
					3115.77	3540.07
					6510.04	2510.12
					5652.77	4279.75
					3116.27	6629.21
					3530.09	6968.67
					4513.61	1762.64
					3046.72	2402.75
					4636.43	5139.21
					5659.69	3185.07
					9671.33	3590.93
					5124	6295.12
					7095.66	3911.91
					5153.23	3384.03
					5619.32	7748.29
					2915.72	3563.87
					4420.94	2414.18
					4221.95	4170.93
					6343.32	1731.51
					5921.34	2143.18
					3131.48	2953.81
					5279.09	2919.53
					4162.7	2044.69
					1993.85	1606.67
					3584.33	4519.48
					2626.55	3210.65
					4724.3	6244.51
					3503.32	1557.17
					4442.23	2781.31
					4922.48	3722.12
					4012.34	3923.69
					4171.59	6618.91
					4724.43	3015.49
					3956.71	1544.79
					4393.92	8165.76
					7489.19	2172.29
					5092.51	4196.65
					6090.07	10955.3
					6629.53	4801.38
					7598.07	3443.45
					7125.26	3897.15
					5869.77	2384.93
					3289.08	7945.41
					4385.85	5200.98
					7114.39	666.131
					6213.06	8360.77
					5416.54	2626.89
					3333.52	2500.92
					3144	5024.62
					11870.4	5354.4
					6936.67	2426.41
					4832.3	2798.95
					3626.07	1983.9
					4850.62	4732.93
					15844.3	4096.76
					6140.65	4208.64
					6032.88	5307.4
					6357.85	5241.27
					4541.5	3717.57
					6244.79	3252.99
					5157.39	3835.71
					7061.25	4876.65
					5299.21	7797.65
					8331.25	4675.36
					4002.77	2388.87
					3259.15	1209.52
					4581.79	5154.05
					4318.33	3120.43
					6175.44	1698.15
					4234.84	3564.79
					5838.75	5245.4
					6197.45	1707.71
					5720.06	2362.83
					3791.28	3808.54
					3118.56	3570.49
					2623.65	5096.76
					7295.25	2159.39
					4338.71	3306.34
					3808.17	2659.14
					4816.06	4136.19
					7145.72	1393.81
					3253.38	4983.93
					5187.93	2228.6
					2664.12	5635.09
					5643.14	7650.64
					5541.36	7518.09
					2367.29	6039.11
					4985.26	2599.04
					6010.65	3807.26
					5336.78	8670.02
					4420.86	5818.44
					6590.34	7970.87
					4584.77	6666.42
					5796.61	2402.22
					6340.94	1186.95
					7191.97	2048
					9599.43	3025.55
					11433.3	3086.96
					2364.47	4189.7
					5233.55	4632.22
					4353.64	3575.49
					4784.53	5557.59
					7248.31	5255.28
					4388.86	5446.17
					4145.56	5260
					6224.97	1909.9
					5149.78	2802.54
					6362.9	3742.46
					4852.78	3635.76
					3867.37	5809.06
					4259.01	2430.47
					7800.5	6526.82
					4753.55	2075.92
					4237.9	5246.07
					5383.1	5242.06
					9758.77	9078.58
					5921.43	7194.76
					7832.76	1260.18
					4939.95	3871.37
					4639.17	2872.52
					6184	1010.72
					5410.68	1131.02
					4553.07	3701.08
					5793	4485.3
					5447.85	4893.07
					9511.79	3924.78
					5098.88	3840.86
					5800.26	2104.14
					4797.29	3240.2
					4979.53	4440.26
					4253.84	4509.55
					5223.43	3473.34
					3907.54	2551.41
					4881.84	4947.67
					3648.77	4779.82
					4488.65	3136.2
					5900.86	3494.67
					5482.75	2627.93
					5391.39	2279.22
					4083.96	3708.61
					6378.98	6564
					3447.53	4877.47
					3561.94	2824.38
					4507.53	7922.5
					5225.49	3380.26
					3484	5091.52
					3318.14	2662.33
					6608.89	2638.29
					5367.16	2322.27
					6005.26	3550
					4022.49	3080.88
					6938.22	1072
					7851.56	3337.95
					7445.58	4078.45
					8112.67	2519.53
					4206.36	2407.85
					3588.87	5562.85
					4595.34	5824.34
					4554.2	5114.19
					6421.23	6058.04
					4048.48	1760.72
					8690.6	5393.47
					4104.67	5226.64
					3763.82	4756.98
					5421.87	3195.76
					5198.71	1551.84
					2992.83	6261.49
					3599.97	2889.12
					4557	1188.17
					5202.17	1854.82
					2336.77	3088
					5627.5	3711.01
					4598.23	1999.9
					4494.73	5523.26
					4357.82	5909.15
					4265.52	4657.81
					4346.01	3933.35
					8048.19	2631.38
					6459.04	4170.62
					6407.76	586.406
					7073.7	4073.22
					4410.75	3168.53
					4382.6	12505.3
					3947.33	3214.5
					3514.12	2738.08
					3547.27	1445.07
					5025.02	4070.34
					4585.21	6201.54
					5250.21	4578.67
					4553.92	2509.61
					5663.21	5963.83
					5399.66	2504.36
					6015.95	3314.98
					4111	3171.87
					6232.47	2559.75
					6312.64	3694.88
					3902.68	3031.53
					4157.09	8144.24
					2085.53	2026.59
					5651.28	3648.13
					3811.68	3348.02
					4749.34	2380.79
					4602.62	2686.61
					2739.88	3025.79
					3702.7	4114.76
					5158.64	3039.5
					3743.01	5648.2
					6311.64	4381.88
					7022.78	3531.31
					2157.2	4832.11
					7307.9	2930.74
					5238.3	6286.96
					4218.95	5482.73
					6775.11	4523.39
					7657.03	4538.25
					6286.71	3007.02
					2654.35	2787.46
					4475.46	3102.18
					6227.87	2408.4
					5698.55	8196.17
					6262.43	3523.48
					5589.24	2296.64
					5294.17	4138.65
					3683.94	5204.39
					10157.7	1678.19
					4926.09	3145.37
					3001.38	3715.72
					5727.5	3821.3
					4935.46	2253.6
					8340.3	4533.79
					4158.25	2526.39
					5570.4	4256.4
					2365.21	4169.1
					7162.06	4236.96
					3887.25	2699.17
					2983.32	2051.12
					4190.59	4272.01
					4287.33	871.444
					5257.51	11987.1
					7778.52	2695.44
					6023.47	2551.64
					3976.14	5237.8
					6935.7	4585.67
					5018.62	4427.76
					4367.89	4205.96
					4594.12	4879.77
					6463.92	2906.79
					5002.43	2723.53
					6252.33	1807.19
					4324.08	4584.63
					4720.81	5035.52
					6022.2	6730.31
					4871.75	6708.69
					5461.25	3494.55
					4682.23	7934.37
					5847.19	5595.55
					4811.83	7816.52
					4083.08	1294.54
					4662.93	4452.84
					12227.8	2337.46
					3932.57	2222.78
					3893.28	3743.76
					2948.98	2046.11
					4986.35	4984.91
					9409.33	3407.73
					5407.4	3031.19
					3221.95	2625.71
					6422.88	1314.43
					3393.89	9579.34
					3535.34	5376.58
					3634.9	4115.01
					5468.82	4987.62
					6896.55	839.329
					6144.13	2544.95
					6511.38	2477.5
					4007.22	2255.74
					4938.47	3443.75
					4327.5	2488.62
					2382.92	4800.04
					6471.11	3002.32
					3692.08	2334.03
					5281.74	3662.78
					4190.85	2054.29
					3217.89	4062.37
					6580.55	4381.66
					7597.22	3702.8
					5403.43	8525
					4955.68	1262.51
					2620.71	2587.64
					4202.55	1535.29
					4028.36	1412.12
					7254.88	758.314
					3982.12	3000.18
					2134.85	4155.49
					3479.12	3543.32
					3508.49	4669.93
					3557.59	4488.16
					4149.32	1647.28
					5326.29	4175.43
					4535.8	4886.9
					5945.57	2824.18
					4298.93	4106.92
					3520.9	4923.84
					4358.73	1867.62
					2186.39	2891.42
					4306.75	4131.08
					4707.41	2064.11
					11009.6	3711.94
					3983.61	4344.04
					5533.06	2380.45
					4038.17	5709.76
					3190.75	2972.68
					3182.83	3900.21
					7564.12	2452.58
					2002.83	9004.73
					3298.43	3886.37
					4589.43	5104.65
					2477.76	1775.52
					4571.04	986.019
					3652.38	5881.38
					3834.5	1506.95
					4923.79	2926.18
					5269.72	2681.76
					4367.58	3063.37
					4464.48	2776.53
					9258.17	5773.1
					3439.85	3247.43
					3571.17	3240.28
					3727.37	2097.2
					3594.29	5296.37
					6928.77	2612.96
					5460.68	4582.56
					4436.48	1868.57
					4898.63	6704.41
					3952.88	3772.29
					3863.35	6679.71
					4290.18	3057.36
					3074.52	472.878
					5176.02	3665.13
					3896.39	4303.96
					6815.3	2198.2
					5295.61	5917.63
					7562.54	3055.47
					3614.45	1309.8
					5743.41	4300.17
					3788.6	5759
					7795.81	2766.62
					6494.01	5420.77
					7394.86	2741.57
					3381.75	3233.64
					4418.79	4253.99
					4341.32	5240.83
					6419.69	4487.25
					6609.66	5508.62
					4854.42	3239.28
					6440.47	5644.65
					4290.09	2615.24
					3573.98	7287.62
					5780.39	3392.95
					5702.76	4817.3
					6021.9	3762.68
					3262.72	2295.06
					4816.61	3565.11
					3321.1	3618.95
					7312.7	2216.17
					3603.72	3893.75
					3558.53	1995.02
					4891.1	3647.78
					5169.1	3777.45
					7144	2091.52
					6329.48	1229.01
					5461.87	3785.06
					6767.07	3784.14
					6548.88	2522.54
					5369.97	6846.19
					8036.67	2085.02
					2437.87	5857.97
					5119.48	1712.92
					5787.83	2207.3
					3342.74	4942.72
					3810.38	5986.8
					2522.34	5143.53
					3453.46	2400.33
					5775.19	2082.67
					4599.04	1028.1
					5584.61	5983.55
					3135.52	3487.13
					5671.29	3784.04
					6152.83	3820.81
					4174.04	5231.93
					5687.71	4364.21
					4787.07	5164.29
					5914.36	2903.62
					4098.48	6455.52
					2923.91	3321.24
					4020.39	3613.3
					4402.93	2069.34
					4138.44	5500.07
					4562	3833.04
					4589.71	1141.5
					4405.33	3729.8
					5871.82	3009.78
					5750.97	3957.53
					5986.47	4004.29
					5229.34	3382.54
					4487.74	1839.09
					7046.62	1493.22
					5131.36	5345.05
					3525.67	1082.47
					5173.55	1984.79
					4963.61	4058.54
					5004.57	2711.26
					4423.41	4320.95
					11812.7	4230.09
					6397.3	5783.32
					5710.4	3433.53
					4102.7	4122.24
					5492.75	5409.01
					5957.46	2136.12
					3617.41	7092.17
					5921.63	2857.7
					5611.55	3376.75
					4033.55	5515.09
					3732.94	6841.36
					5909.58	7946.98
					3898.95	2663
					3705.53	5020.78
					5491.45	4377.06
					4205.23	6223.37
					4801.25	2068.44
					4655.2	1560.5
					5725.43	2250.1
					4233.87	4018.86
					4031.53	2983.85
					5399.63	3222
					4548.19	6699.7
					5646.59	4529.39
					4259.27	3114.07
					6084.52	697.818
					4718.03	2368.05
					3084.51	4437.93
					5742.66	1888.36
					5459.82	2235.12
					7921.07	11671.8
					4116.31	2977.06
					3441.68	2292.86
					3927.08	3184.45
					5303.67	2064.43
					5282	3404.48
					5368.84	1272.46
					4442.83	3828.92
					2855.63	1756.25
					4400.89	3422.47
					3475.98	5633.61
					4292.7	1217.18
					7327.7	3341.86
					4245.07	2874.64
					3952.47	1823.18
					3142.71	5254.86
					4218.76	2809.78
					5798.81	4626.62
					5982.23	3871.63
					3912.86	3924.37
					6879.39	3275.78
					9679.06	3083.66
					4242.01	3866.55
					7233.09	2743.88
					5107.27	6650.86
					4727.81	5147.45
					7889.97	9134.97
					2120.15	3410.08
					6457.9	1642.19
					4248.58	6722.75
					4050.66	5607.1
					4291.19	2829.96
					5488.56	2851.43
					5692.08	4852.34
					4971.14	9180.33
					6437.41	4008.75
					4340.11	2773.46
					5139.29	4847.94
					7607.39	4016.96
					2968.33	3027.98
					7274.61	3931.83
					4766.34	3354.09
					8068.71	5825.2
					8076.09	4055.95
					8237.18	3332
					5174.78	3917.84
					1911.95	4275.71
					5290.18	7379.64
					4994.28	1586.74
					6806.46	6689.55
					5288.78	3034.69
					6368.68	2566.65
					7320.1	6329.06
					4930	5551.1
					4248.49	3139.79
					4947.93	3126.14
					2924.57	1006.61
					5573.41	2664.31
					3460.36	6279.12
					7264.09	3235.98
					4190.41	1843.67
					4097.1	3727.36
					4828.82	4428.69
					3234.68	5551.7
					4337.39	4894.23
					2849.73	3867.93
					6936.56	2813.68
					4707.28	1541.47
					8595.22	8406.91
					5438.23	2946.02
					6389.71	2523.45
					4655.8	1949.5
					3362.31	5333.67
					7207.76	2908.99
					2826.69	2699.61
					8125.36	4874.15
					4227.89	5203.43
					6962.25	3896.93
					5507.58	6557.43
					7593.68	6857.2
					3770.16	1319.53
					8271.42	3433.36
					7210.85	7167.23
					6233.01	2978.96
					2028.88	4104.51
					5440.02	7425.9
					3262.92	2775.91
					2934.41	8240.6
					5483.74	1495.77
					4793.25	3588.15
					3474.26	6242.86
					6728.75	6578.09
					8546.73	3611.85
					7449.46	2682.14
					5139.57	1720.4
					5590.44	4443.35
					2903.69	3542.35
					3480.04	5057.49
					9214.8	2519.57
					4880.24	3198.36
					4109.74	2960.62
					4976.48	1117.48
					6364.79	4515.78
					7586.68	3166.17
					4694.26	9810.52
					3259.92	1165.99
					5323.41	2507.21
					3202.04	867.528
					5826.65	2722.53
					3790.07	3275.32
					6151.33	4426.25
					2395	4800.22
					2553.48	2846.49
					3974.92	5814.89
					1705.16	4297.53
					6226.45	5485.98
					5736.19	6412.39
					3493.49	4599.43
					4846.73	1036.97
					6748.86	3894.98
					4310.8	4013.83
					7394.59	1324.28
					4380.22	3449.38
					4743.41	7158.5
					4967.33	6684.84
					5636.6	4146.27
					9222.5	6551.52
					5774.44	3753.85
					4272.26	4725.01
					5071.4	6147.03
					3501.81	3504.87
					5863.01	5396.69
					8418.71	2795.65
					3075.94	4745.37
					4678	3076.63
					5276.25	8036.48
					8441	3892.88
					2785.13	2329.25
					2494.12	1628.16
					4735.82	3406.46
					5033.74	10422.5
					2962.04	2293.9
					4057.01	2384
					6373.81	4539.41
					4412.34	819.193
					4506.33	6193.93
					2539.88	2940.65
					3330.62	2768.27
					6035.93	4107.88
					5775.24	2860.32
					4573.62	3441.09
					6142.31	1441.5
					5577.03	2531.4
					5896.56	4606.17
					9574.6	3704.18
					4078.92	5916.74
					4594.38	2881
					9389.26	3803.11
					7867.9	2513.3
					6665.08	1673.18
					5797.25	2703.84
					4226.88	5139.71
					3304.18	4199.69
					5252.87	3970.22
					6759.46	4319.39
					6367.67	3558
					6089.33	6716.74
					6612	2918.44
					4798.05	6717.07
					3815.25	7758.84
					3287.67	4258.38
					2790	1513.3
					4596.11	3073.48
					9000.56	3540.99
					3806.52	4184.24
					5088.5	3530.11
					4345.89	3092.53
					3252.2	3461.46
					2442.57	1956.91
					1511.46	3696.38
					3282.63	3877.04
					6181.78	2628.25
					6511.85	2776.67
					5471.41	2842.36
					6461.63	3402.57
					4115.32	3546.33
					4413.82	5289.5
					3134.76	4438.39
					7842.26	5055.83
					3773.14	4052.21
					9743.44	1543.42
					6411.07	2778.07
					2689.8	3178.03
					5172.97	2889.18
					8553.81	4623.87
					4259.48	3522.57
					2537.08	5674.6
					5355.92	2351.24
					3521.17	2269.88
					4549.76	2891.79
					4047.26	3327.83
					4112.55	3748.98
					3664.57	2804.51
					6318.81	4245.29
					4314.26	4632.96
					4054.1	4051.32
					2975.91	4808.96
					3418.09	7402.09
					2894.85	909.234
					4087.5	1358.71
					3299.11	2604.94
					3417.77	3415.87
					3888.81	3301.33
					3734.19	4621.09
					4110.27	2234.85
					1477.63	5430.44
					3567.69	4306.07
					2394.03	4838
					2846.24	5231.26
					4403.02	2441.05
					3396.19	6332.28
					5585.61	4791.21
					3082.61	6853.61
					2964.31	5306.74
					6460.47	3547.53
					3233.44	3824.11
					6485.3	2311.38
					6877.18	3907.65
					6418.03	5336.5
					3265.11	3422.17
					5669.24	6132.07
					3004.8	5408
					5274.22	2924.89
					6077.04	2563.2
					3226.52	2097.09
					5705.27	1868.88
					4404.37	1991.01
					5368.71	2509.56
					1473.56	1386.96
					5043.57	3459.93
					3482.52	8113.8
					6326.52	2553.33
					3870.13	2007.22
					6571.81	4730.27
					3071.09	5030.61
					6252.79	4775.38
					5923.16	2844.87
					4134.53	4556.58
					3519.91	6978.93
					3536.52	3014.76
					3136	3518.6
					5072.83	3244.66
					6604.48	2280.09
					4479.14	8269.33
					3974.61	2553.12
					3072.22	3729.32
					5460.7	4465.5
					4085.2	6003.65
					4242.03	3189.78
					3654.2	3653.96
					4431.62	4520.51
					5518.63	2655.06
					4410.12	5241.27
					4441.93	8624.34
					5418.95	3930.36
					6169.02	5539
					4549.61	5264.49
					2941.9	1887.33
					7788.25	3664.07
					6327.55	4070.31
					5585.18	7404.3
					6553.42	5332.93
					2805.38	5149.39
					3768.01	2483.06
					4464.6	1396.53
					2100.12	4097.25
					3824.49	3890.56
					4947.8	1643.39
					3442.1	2956.77
					937.106	1857.89
					7607.4	4387.9
					3966.32	3003.27
					3156.34	2735.52
					8281.73	3244.92
					3913.49	1342.28
					4089.27	4681
					4848.55	2506.17
					6306.65	4493.7
					4592.17	4550.52
					6241.48	2763.05
					3713.71	3499.13
					3289.57	4893.01
					4399.1	2115.27
					4122.77	4974.74
					5908.88	7052.93
					5951.41	3137.06
					4470.49	4493.15
					7817.53	6261.82
					2646.08	2799.93
					6130.13	5335.49
					4045.48	1846.34
					3315.29	672
					4902.26	4233.64
					4326.59	2013.5
					3514.34	8391.99
					5098.57	6088.8
					6365.42	1533.57
					5732.08	3754.82
					3894.65	2884.22
					4045.53	3193.72
					4225.17	3916.33
					4185.12	2273
					3126.26	2348.27
					3359.19	6192.72
					3715.32	3983.17
					6557.19	1546.5
					6498.04	3147.98
					3879.5	2318.46
					4652.36	5044.06
					3919.14	4618.13
					3591.05	4287.65
					5934.85	10364.8
					5113.03	2042.21
					6607.2	4397.66
					5470.48	5195.96
					3746.28	976.356
					5151.57	5900.01
					5878.79	1733.66
					5941.26	3829.76
					2595.79	3968.42
					7180.09	4337.58
					4189.38	3066.71
					3344.98	2094.55
					3311.21	3445.94
					9427.2	5663.14
					4914.42	2683.77
					3412.83	3310.38
					3650.42	4638.81
					3199.4	2127.26
					5409.48	6099.34
					3315.47	3177.48
					5292.56	3893.43
					989.029	3946.98
					3636.83	6225.07
					3376.5	3937.25
					3444.69	2213.32
					6282.59	3989.3
					3918.71	2745.97
					12135.1	2681.06
					5391.01	4032.4
					4130.77	4689.83
					5801.47	2667.62
					4140.08	6706.66
					4709.48	4769
					4301.73	3568.73
					5316.38	3742.9
					4557.39	5959.43
					5834.63	7996.75
					3945.74	3591.88
					5827.37	4001.86
					6520.69	4180.22
					2339.87	4336.4
					5443.92	1770.38
					4234.21	2739.44
					7847.37	998.2
					3971.87	2800.06
					7083.28	2915.93
					4640.12	6144.43
					6622.15	3203
					5946.16	3941.73
					3605.26	4514.52
					3237.66	8925.97
					4369.57	5397.58
					3612	5968.5
					2725.83	2534.63
					3453.57	5159.3
					3983.08	2506.2
					4545.61	3849.24
					3738.6	3017.1
					5798.14	5441.65
					3526.24	6320.84
					3314.02	3246.92
					2343.2	3419.62
					2455.8	6141.53
					3461.47	2189.65
					2090.3	7252.6
					4966.97	2073.64
					4116.43	7632.07
					2415.56	5435.08
					3910.48	3762.24
					4933.81	3887.05
					6220.45	3072.25
					5254.21	2642.61
					2069.53	2221.84
					5356.2	2053.99
					8113.36	5001.57
					4736.14	3038.3
					4134.05	3508.87
					3246.8	3099.21
					5536.75	1165.41
					3841.08	2987.93
					3332.43	5847.1
					3859.36	2467.34
					2157.75	3098.8
					4591.66	4251.57
					2503.13	2630.27
					4777.36	3055.02
					5157.76	4265.63
					5355.54	3551.88
					2675.14	3341.22
					3558.59	3664.93
					4758.01	5149.08
					4852.88	4084.12
					5964.65	5522.63
					3241.3	3545.32
					4068.32	2839.18
					3990.33	3474.32
					3630.89	3842.58
					3557.62	5894.49
					4455.06	4513.42
					6712.78	3243.41
					2890.33	8752.98
					4287.1	3439.65
					4828.32	969.661
					3631.57	3930.39
					3143.47	3843.32
					3543.45	2234.04
					3338.69	3300.49
					3317.91	5193.5
					3672.68	4250.05
					10874	4864.09
					5233.41	3198.68
					6779.92	4919.84
					3099.95	2425.38
					5000.63	9465.59
					4340.5	1152.29
					6362.99	1993.17
					7460.16	4705.21
					4414.96	4211.94
					6729.04	2892.74
					5246.88	6664.88
					3042.88	1198.18
					5464.98	3281.93
					4597.53	4774.4
					6201.95	3906.76
					4987.12	3722.66
					8612.07	3123.67
					5638.42	2729.46
					2957.93	5541.73
					2981.82	1815.42
					4072.17	3464.77
					6522.82	1804.3
					6525.37	3722.16
					4286.71	5970.72
					5166.54	3523.9
					4563.75	5041.62
					4667.79	5751.17
					5329.74	5097.53
					5826.33	2670.32
					5512.35	3461.34
					2861.07	3657.87
					5007.32	4134.76
					3850.65	3407
					6232.5	4094.46
					3322.01	3608.93
					3012.6	1630.27
					7248.95	2564.25
					5771.92	2157.43
					4425.12	3759.29
					3841.48	3150.96
					7035.14	1789.34
					5896.28	5227.17
					2602.67	3344.33
					4704.91	3209.18
					3253.61	5959.93
					4612	7987.21
					4688.89	1548.01
					2158.32	5148.66
					4595.14	2937.27
					5329.14	3218.04
					5769.12	3549.98
					1892.69	8082.74
					5110.3	4393.86
					5358.89	3283.5
					5719.07	4568.53
					8522.81	4562.84
					2712.58	3421.21
					4847.02	2001.96
					1758.28	5196.13
					8747.25	4462.94
					5578.32	4019.24
					3128.97	2849.52
					4157.25	3074.17
					10603.7	2641.39
					3663.61	3165.08
					6752.31	4983.66
					6089.88	4394.79
					6800.98	3501.24
					5019.13	4570.37
					4322.42	2068.9
					2443.37	4061.32
					5800.92	5353.67
					3827.83	3331.79
					3563.9	3355.94
					4824.83	4362.56
					4355.2	3558.47
					4548.45	4370.6
					5186.62	4921.93
					7229.62	809.232
					3632.07	3496.89
					4224.96	5991.44
					5160.33	2101.16
					6170.81	3709.94
					4292.63	6399.66
					4244	4395.26
					2575.77	2116.77
					4433.2	3861.67
					4756.97	4642.48
					3799.79	6788.63
					6084.43	3923.82
					5798.24	3131.82
					4265.38	1778.23
					7385.67	1945.66
					5456.91	4564.45
					4227.43	2845.16
					5208.64	2247.68
					3736.42	4691.27
					3919.65	3651.3
					4454.97	3255.96
					2943.5	2645.05
					3726.76	4248.86
					2058.62	3341.55
					4691.34	2189.45
					4152.89	1628.71
					2231.43	5885.87
					2958.29	3102.86
					5450	5554.6
					7144.58	2475.38
					3508.9	2596.59
					3193.75	1531.09
					4773.93	2989.42
					3784.84	5460
					5422.11	3607.05
					4659.44	7484.15
					9423.71	1693.51
					4643.94	3442.65
					4413.78	4473.8
					2765.34	2093.23
					3398.82	2256.94
					3169.62	3026.26
					5578.68	2628.43
					1996.18	4997.3
					6391.97	3579.08
[truncated: 14,704 more rows]

## Sheet: Figure 2a
	Eomes+/+						Eomes-/-
BM NK%	0.41	0.9		0.45	0.82	0.43	0.094	0.14	0.12	0.071	0.051	0.048
spleen NK%	1.11	1.48	1.86	1.21	2.84	2.5	0.065	0.18	0.12	0.16	0.24	0.19
	Tbx21+/+						Tbx21-/-
BM NK%	0.22	0.24	0.39	0.71	0.43	0.58	0.56	0.3	0.53	1.15	1.18	0.96
spleen NK%	3.59	3.03	0.86	1.89	1.13	2.06	0.72	0.7	1.61	0.53	0.55	0.5

## Sheet: Figure 2b
	Eomes+/+						Eomes-/-
BM NK nb	6.05242	9.9954		2.90043	5.3464	1.72774	1.31967	1.75112	1.6722	0.46096	0.472076	0.433037
spleen NK nb	76.7732	93.1364	101.561	7.26	34.08	30.75	5.7681	8.76735	6.8307	1.072	2.496	1.976
	Tbx21+/+						Tbx21-/-
BM NK nb	3.16624	3.0324	5.96544	11.4282	6.78583	8.95114	11.5013	5.6364	10.6469	11.1723	15.0745	16.0675
spleen NK nb	187.344	156.083	51.6193	69.6796	44.166	91.6329	27.6372	37.226	92.1	22.0559	27.3801	16.3485

## Sheet: Figure 2c
	BM subset%	Eomes+/+						Eomes-/-
	CD11b-	48.7	22.9		52.5	49.2	43.8	41.2	44.1	55.8	73.4	59.6	57.4
	DP	12.1	10.2		33	32.3	24.2	2.62	2.61	3.6	10.2	10	14.2
	CD27-	16.7	37.2		10.5	14	26	21.3	16.4	13.5	10.5	17.9	19.5
	spleen subset%	Eomes+/+						Eomes-/-
	CD11b-	11.9	8.38	8.87	10.3	10.6	17	42.1	40.4	45.4	34.4	24.2	29.1
	DP	13	13.8	12.1	9.33	15.6	15.2	3.57	3.29	3.64	3.64	4.81	5.82
	CD27-	67.2	72.6	66.8	67.1	70.7	53.6	33.2	43.2	38.1	48.2	54.2	51.8
	BM subset%	Tbx21+/+						Tbx21-/-
	CD11b-	60.5	56.8	61.7	47.6	57.8	48.2	49.6	35.7	51.7	52.6	63.5	59.6
	DP	26.9	27.3	25.5	18.1	18.4	24.6	42.5	56.9	42.4	45.9	35.6	39.4
	CD27-	7.24	9.06	6.39	22.5	15.2	17.1	3.68	5.16	3.33	0.41	0.14	0.2
	spleen subset%	Tbx21+/+						Tbx21-/-
	CD11b-	7.92	10.3		5.25	7.19	6.29	20.7	34.5		18.3	19.8	19.4
	DP	7.57	10.8		19.9	22.9	23	50.7	41.5		72.6	72.4	69.7
	CD27-	69.2	67.2		71.6	66.1	66.4	22	13.6		6.37	5.79	7.41

## Sheet: Figure 2d
		CD11b-						CD11b-						CD11b-						DP						DP
	Eomes+/+	28.7	33.1	30.7	38.2	16.4	21.4	25.6	21.5	22.3	18.6	37	35.7	37.8	36.9	41.6	35.3	37.6	31.4	41.1	42.6	47.2	47.1		29.6	54.4	57.4	51.2	47.1		66.4
	Eomes-/-	13	5	16.7	9.38	4.17	3.23	28.3	20	12.5	21.9	20.8	25.8	56.5	75	66.7	65.6	66.7	64.5	15.4				15		76.9				77.5
		CD11b-						CD11b-						CD11b-						DP						DP
	Tbet+/+	8.7	12.5	11.5	12.2			36.2	25.8	33.9	21.2			50.7	50.8	44.8	52			22	27.6	45				74	69	54.1
	Tbet-/-	39.7	28.6	28.2				49.2	49	33.3				9.52	18.4	30.8				65.1	82.9	77.9				30.2	14.3	19.1

## Sheet: Figure 3a
	BM Edu%	Eomes+/+						Eomes-/-
	CD11b-	20	19.9	30.3	12.3	9.57	4.18	9.3	10.7	13.7	16.4	9.55	20.4
	DP	21.7	8.17	10.7	5.29	4.2	4.56	22.2	28.6	27.8	7.69	7.41	28.6
	CD27-	12.1	5.26	11.3	0.79	0.98	0.57	33.3	17.6	10.5	3.94	3.92	6.36
	spleen Edu%	Eomes+/+									Eomes-/-
	CD11b-		9.488	9.26905		5.12821	5.74741	4.71	4.79	8.62	19.4139	16.1296	19.8518		14.0828	8.89102	14	7.65	11.7
	DP		3.18213	3.86089		5.44575	0.841472	1.56	2.47	4.16	14.159	15.6187	20.4357		18.7347	14.432	17	9.91	18.8
	CD27-		1.03638	0.744443		1.9211	0.762088	0.71	0.65	0.78	8.32025	3.90468	5.67821		8.9069	5.98556	6.32	5.66	10.3
	BM Edu%	Tbx21+/+						Tbx21-/-
	CD11b-	18.5		19.3	24	21.2	18.4	25.2	18.5	22.4	33.9	32.6	34.4
	DP	16.3		15.4	13.8	14	13.3	19	14.4	17.1	25.9	28.3	32.3
	CD27-	7.1		6.46	5.19	4.58	4.03	23.1	23.5	36.8	25	41.7	38.5
	spleen Edu%	Tbx21+/+						Tbx21-/-
	CD11b-	13.1		12.9	12.8	18.3	14.8	17.3	15.6	15.3	21.9	22.9	31.8*
	DP	9.92		10.3	6.03	7.38	6.64	17.9	15.8	16.1	21.2	20.1	30.8*
	CD27-	1.77		2.03	1.3	1.53	1.58	16.1	13.5	17.8	15.3	16	32.8*

## Sheet: Figure 3b
	spleen Annexin V%	Eomes+/+						Eomes-/-							81.5	94.1	95.7	96.7	95.7
	CD11b-	17.8	17.6	14.5	15.01	12	17.71	9.89	3.34	3.76	11.47	17.3	15.93			88.9	88.6	98.2	91.7
	DP	12.2	16.9	10.4	22.16	15.86	18.02	34.7	8.93	16.5	27.03	48.73	38.13		83.2	80.7	94.9	96.9	93.5
	CD27-	30.8	30.2	24.9	29.4	29.4	30.2	33.8	26.8	23.6	28.6	28.19	27.4
	BM Annexin V%	Eomes+/+						Eomes-/-
	CD11b-	7.45	6.62	7.81	26.5	10	6.91	6.81	9.27	5.7	21.6	12.6	13.8
	DP	7.78	6.22	8.16	12.8	4.98	3.78	14.15	11.76	19.96			20.3
	CD27-	9.89	11.09	7.88	34	22.2	12.6	4.38	15.2	8.93	32.5	42.9	25.7
	spleen Annexin V%	Tbx21+/+						Tbx21-/-
	CD11b-	10.3	9.92	16.5	13.3	14.6	19.1	7.96	11.9	15.2	17.9	19.8	24.2
	DP	10.4	6.59	16.5	16.6	35.3	23.6	8.83	8.59	10.1	12.1	16.5	16.8
	CD27-	26.2	22.2	21.5	20.7	22.4	26.9	44.5	42.5	51.9	50.9	53.4	65.8
	BM Annexin V%	Tbx21+/+						Tbx21-/-
	CD11b-	5.03	5.72	6.63	2.65	3.69	2.47	4.86	2.38	7.98	3.2	4.01	3.95
	DP	3.76	6.09	6.87	2.41	1.57	1.54	2.97	2.41	4.54	2.11	3.09	2.96
	CD27-	9.16	11.2	9.84	5.01	3.24	6.2	42	23.7	30	29.4	27.3	23.1

## Sheet: Figure 3c
	live cell %	Eomes+/+			Eomes-/-
	100	90.6	91.2	91.9	80.2	83.4	82.4
	10	84.7	91.6	92.6	73.1	78.6	78.4
	1	61.3	69.8	79.9	40.2	51.8	46.6
	0.1	32.1	30.8	44.8	14.4	24.6	17.3
	0	3.63	0.23	1.45	2.32	0.59	1.23
	live cell %	Tbx21+/+			Tbx21-/-
	100	84.7	82.9	83.3	81	83.3	81.8
	10	82	82.4	82.7	78.4	79.5	78.7
	1	70.7	65.8	62.7	47.5	43.1	35.2
	0.1	43.3	36.4	30.3	4.75	8.98	3.52
	0	0.76	0.71	0.65	0.21	0.15	0.49

[truncated: 26 more sheets: Figure 3d, Figure 5b, Figure 5d, Figure 5f, Figure 5h, Figure 5i, Figure 5j, Figure 7d, Figure 7e, Figure 7f, Figure S1b, Figure S2a, Figure S2b, Figure S2c, Figure S3a, Figure S3b, Figure S3c, Figure S4c, Figure S5a, Figure S5b …]
